# Supplementary material for: 4,4′-Dianilino-3,3′-(4-chloro­benzyl­idene)bis­[furan-2(5H)-one]
Source: Acta Crystallogr Sect E Struct Rep Online. 2009 Jun 6;65(Pt 7):o1513–4. doi: 10.1107/S1600536809021084 (PMC2969224; doi:10.1107/S1600536809021084)
Supplement: Supplementary file 2 [file e-65-o1513-Isup2.hkl]

# 
# h,k,l, Fc-squared, Fo-squared, sigma(Fo-squared) and status flag 
# 
data_I
_shelx_title ' 060719a in P2(1)/n' 
_shelx_refln_list_code          4 
_shelx_F_calc_maximum      174.19 
_exptl_crystal_F_000       984.00 
_reflns_d_resolution_high  0.8406 
 
loop_ 
 _symmetry_equiv_pos_as_xyz 
 'x, y, z' 
 '-x+1/2, y+1/2, -z+1/2' 
 '-x, -y, -z' 
 'x-1/2, -y-1/2, z-1/2' 
 
_cell_length_a    10.9731 
_cell_length_b    11.5659 
_cell_length_c    17.7953 
_cell_angle_alpha  90.000 
_cell_angle_beta  100.232 
_cell_angle_gamma  90.000 
 
_shelx_F_squared_multiplier     1.000 
 
loop_ 
 _refln_index_h 
 _refln_index_k 
 _refln_index_l 
 _refln_F_squared_calc 
 _refln_F_squared_meas 
 _refln_F_squared_sigma 
 _refln_observed_status 
   2   0   0      321.93      277.53     52.99 o 
   4   0   0    15477.07    14474.18   2500.25 o 
   6   0   0      850.58      681.05    121.04 o 
   8   0   0      868.82      947.14    168.40 o 
  10   0   0        7.30       15.28     22.08 o 
  12   0   0        8.81       41.22     30.71 o 
   1   1   0      163.37      171.38     22.66 o 
   2   1   0      747.57      742.31     75.23 o 
   3   1   0     2728.04     2646.55    292.04 o 
   4   1   0       14.33        4.90      6.13 o 
   5   1   0      800.27      740.10     82.76 o 
   6   1   0       36.80       29.56     10.24 o 
   7   1   0       97.13       54.98     14.94 o 
   8   1   0      293.86      284.89     41.61 o 
   9   1   0       22.26       35.02     15.93 o 
  10   1   0       70.50       86.01     22.12 o 
  11   1   0       42.80       20.17     17.72 o 
  12   1   0       39.85       16.81     19.35 o 
   0   2   0      892.07      867.13    122.73 o 
   1   2   0     4601.69     4295.98    476.55 o 
   2   2   0    19596.44    19358.95   1945.99 o 
   3   2   0     6521.61     6138.83    582.50 o 
   4   2   0      277.29      296.21     32.51 o 
   5   2   0       33.37        8.34      7.86 o 
   6   2   0     5311.57     5332.85    586.76 o 
   7   2   0      748.18      716.92     90.25 o 
   8   2   0        0.96      -17.05     11.37 o 
   9   2   0        0.47      -11.80     13.22 o 
  10   2   0      452.28      523.11     81.64 o 
  11   2   0       11.20        0.49     15.81 o 
  12   2   0       34.88       56.24     33.63 o 
   1   3   0      142.14      151.28     19.54 o 
   2   3   0    11089.02    11247.53   1246.48 o 
   3   3   0     1881.79     1923.02    214.16 o 
   4   3   0     1324.58     1414.90    143.51 o 
   5   3   0      836.34      813.56     84.72 o 
   6   3   0      364.54      360.03     39.66 o 
   7   3   0       58.72       40.47     13.48 o 
   8   3   0      111.97       87.39     19.09 o 
   9   3   0      125.81      139.41     24.74 o 
  10   3   0        2.99        6.89     15.44 o 
  11   3   0       87.62      119.44     29.28 o 
  12   3   0        0.45        7.75     23.48 o 
   0   4   0     1760.50     1661.84    237.54 o 
   1   4   0       66.10       73.20     12.26 o 
   2   4   0     3024.13     2868.46    318.03 o 
   3   4   0      460.85      465.62     53.39 o 
   4   4   0      511.72      555.61     63.67 o 
   5   4   0      112.63      100.09     15.95 o 
   6   4   0      154.69      146.15     24.09 o 
   7   4   0      156.16      138.89     26.23 o 
   8   4   0        7.37      -20.43     13.62 o 
   9   4   0      271.16      300.55     47.63 o 
  10   4   0       86.74      102.88     26.42 o 
  11   4   0        1.77        3.06     19.85 o 
  12   4   0        1.12        7.35     22.74 o 
   1   5   0      171.45      187.76     21.11 o 
   2   5   0     1005.42      922.05    103.48 o 
   3   5   0      952.65      907.95    102.43 o 
   4   5   0        8.87       -2.24      8.28 o 
   5   5   0      686.60      717.08     81.74 o 
   6   5   0      106.23       95.67     19.95 o 
   7   5   0      736.93      853.28    110.04 o 
   8   5   0      224.10      191.58     39.01 o 
   9   5   0      214.71      202.91     41.29 o 
  10   5   0       41.61       31.45     23.00 o 
  11   5   0        3.84      -13.46     21.79 o 
   0   6   0     1241.03     1208.15    173.87 o 
   1   6   0     1219.26     1182.17    132.77 o 
   2   6   0       25.51       19.75      9.61 o 
   3   6   0        8.08       -3.53      8.42 o 
   4   6   0      736.56      740.26     84.32 o 
   5   6   0      267.57      259.82     37.01 o 
   6   6   0       10.43       -2.67     10.95 o 
   7   6   0      112.00      108.17     22.97 o 
   8   6   0      109.77      125.10     30.38 o 
   9   6   0        1.32       -2.24     20.90 o 
  10   6   0       10.79       21.17     22.70 o 
  11   6   0        5.51       27.12     28.18 o 
   1   7   0      622.15      683.16     77.89 o 
   2   7   0        0.07       -9.18      9.15 o 
   3   7   0       87.28       73.74     15.79 o 
   4   7   0       14.21       -6.16     10.38 o 
   5   7   0        5.07       -7.25     10.87 o 
   6   7   0       82.52       52.92     17.53 o 
   7   7   0      286.44      353.90     53.68 o 
   8   7   0       14.62        5.51     18.52 o 
   9   7   0        2.71       -3.99     20.12 o 
  10   7   0       68.20       46.25     25.87 o 
  11   7   0      103.66      128.58     36.60 o 
   0   8   0        5.77        9.43     18.30 o 
   1   8   0      161.80      161.41     23.71 o 
   2   8   0      404.74      561.01     67.04 o 
   3   8   0       22.71       20.55     12.79 o 
   4   8   0      119.96      107.67     20.15 o 
   5   8   0      304.69      264.60     36.80 o 
   6   8   0        2.72      -13.23     13.28 o 
   7   8   0       26.26       43.50     26.48 o 
   8   8   0       45.10       32.93     22.90 o 
   9   8   0        1.72      -14.48     21.32 o 
  10   8   0        4.50        4.43     41.43 o 
   1   9   0      754.95      927.83    120.83 o 
   2   9   0       10.04      -23.11     15.41 o 
   3   9   0        1.75       -5.36     12.92 o 
   4   9   0        6.37      -18.10     12.36 o 
   5   9   0        0.03       -8.44     13.12 o 
   6   9   0       35.86       17.30     15.76 o 
   7   9   0       14.82       31.36     18.59 o 
   8   9   0       94.36      101.30     31.30 o 
   9   9   0        1.36      -31.91     21.27 o 
   0  10   0      464.74      561.93    127.54 o 
   1  10   0      276.59      270.77     53.97 o 
   2  10   0       90.20       72.79     22.64 o 
   3  10   0      114.18       82.36     23.65 o 
   4  10   0      238.11      257.33     42.22 o 
   5  10   0      297.39      337.00     44.24 o 
   6  10   0       18.19       21.67     19.57 o 
   7  10   0        1.19       -9.98     16.33 o 
   8  10   0        0.29        0.31     22.81 o 
   1  11   0       11.14       21.15     19.38 o 
   2  11   0      345.20      445.12     65.69 o 
   3  11   0        2.48        3.95     18.19 o 
   4  11   0       26.16       10.07     18.79 o 
   5  11   0       32.28       46.64     22.26 o 
   6  11   0      255.58      351.17     63.47 o 
   7  11   0       20.44       20.95     31.45 o 
   0  12   0       38.90       19.83     30.81 o 
   1  12   0       27.32      -18.42     19.97 o 
   2  12   0        0.69      -20.46     22.32 o 
   3  12   0       53.77       25.15     32.60 o 
   4  12   0        0.14      -24.62     21.26 o 
   5  12   0       26.58        3.92     23.98 o 
   6  12   0        0.01      -24.95     26.93 o 
   1  13   0       16.33       -8.95     21.29 o 
   2  13   0        1.70      -35.46     24.33 o 
   3  13   0       42.88       12.87     26.91 o 
   4  13   0      102.47       92.93     60.92 o 
 -11   0   1        1.25      -40.81     36.35 o 
  -9   0   1       34.74        7.11     19.93 o 
  -7   0   1      341.28      341.41     77.06 o 
  -5   0   1        7.94       -0.95     11.01 o 
  -3   0   1     4932.78     4801.26    829.51 o 
  -1   0   1      151.92      136.02     24.30 o 
   1   0   1      795.75      891.02    229.98 o 
   3   0   1    19199.90    18485.60   3187.16 o 
   5   0   1     4663.67     4609.99    798.07 o 
   7   0   1        0.02       -5.81     14.95 o 
   9   0   1        9.71      -25.54     17.03 o 
  11   0   1       55.12       62.41     31.48 o 
 -12   1   1       62.06       58.71     23.11 o 
 -11   1   1       16.15        7.58     17.39 o 
 -10   1   1       25.17        7.67     23.19 o 
  -9   1   1      609.08      665.71     87.71 o 
  -8   1   1        2.92      -15.83     10.55 o 
  -7   1   1      202.64      206.00     31.35 o 
  -6   1   1      185.16      175.17     26.78 o 
  -5   1   1      869.98      893.47    110.97 o 
  -4   1   1     2953.50     2932.27    322.78 o 
  -3   1   1      142.31      142.99     16.08 o 
  -2   1   1     5552.98     5145.62    517.46 o 
  -1   1   1     5669.30     5319.85    505.40 o 
   0   1   1      145.09      133.32     20.15 o 
   1   1   1        2.65        1.81      4.34 o 
   2   1   1    29020.49    27892.25   3549.75 o 
   3   1   1     1978.77     1927.19    236.64 o 
   4   1   1       18.11       17.57      6.52 o 
   5   1   1     7504.64     7173.99    787.70 o 
   6   1   1       25.96       20.54     11.69 o 
   7   1   1       53.60       60.13     15.43 o 
   8   1   1      471.24      506.87     67.86 o 
   9   1   1       11.42        5.92     14.11 o 
  10   1   1       15.97       18.13     16.07 o 
  11   1   1       20.96       -3.38     16.59 o 
  12   1   1       57.37       65.86     34.72 o 
 -12   2   1       39.88       77.33     22.49 o 
 -11   2   1        0.66        0.96     25.83 o 
 -10   2   1      160.14      160.39     29.73 o 
  -9   2   1       61.41       41.84     16.77 o 
  -8   2   1        0.45       -9.41     11.85 o 
  -7   2   1      233.71      250.35     36.91 o 
  -6   2   1     1247.31     1158.94    128.76 o 
  -5   2   1       24.74       20.99      7.70 o 
  -4   2   1       40.83       40.48      7.95 o 
  -3   2   1      107.15      117.66     13.13 o 
  -2   2   1     4677.37     4377.42    440.87 o 
  -1   2   1    16849.57    16061.60   1779.42 o 
   0   2   1     2199.21     2051.18    228.05 o 
   1   2   1     3624.41     3422.74    379.56 o 
   2   2   1      745.98      680.15     76.67 o 
   3   2   1     7805.99     7821.97    888.59 o 
   4   2   1     4001.33     4219.89    434.16 o 
   5   2   1      193.68      208.01     23.99 o 
   6   2   1      282.01      301.32     34.14 o 
   7   2   1        0.13      -15.91     10.61 o 
   8   2   1       38.84       25.49     15.82 o 
   9   2   1       23.08       18.43     13.76 o 
  10   2   1       84.11       92.19     25.38 o 
  11   2   1       11.92       18.18     20.56 o 
  12   2   1       74.10       92.95     27.57 o 
 -12   3   1       15.34       99.56     29.61 o 
 -11   3   1       47.70       17.67     20.73 o 
 -10   3   1        7.91       15.29     15.67 o 
  -9   3   1        0.85       -3.01     12.63 o 
  -8   3   1       33.26       25.96     13.74 o 
  -7   3   1      109.53       75.11     16.68 o 
  -6   3   1       26.11       23.96      8.67 o 
  -5   3   1      136.58      132.40     15.87 o 
  -4   3   1      612.21      541.83     52.66 o 
  -3   3   1     5810.39     5702.46    573.92 o 
  -2   3   1     1238.44     1289.00    143.92 o 
  -1   3   1       28.59       34.13      9.29 o 
   0   3   1      852.97      848.72     94.79 o 
   1   3   1      372.80      347.89     35.91 o 
   2   3   1     5797.38     5638.33    625.40 o 
   3   3   1       44.90       47.41      9.55 o 
   4   3   1     1026.96      818.29    102.83 o 
   5   3   1     7379.90     7493.37    852.39 o 
   6   3   1        3.60      -11.67      7.78 o 
   7   3   1      373.59      324.95     48.80 o 
   8   3   1     1417.59     1368.65    178.44 o 
   9   3   1     2094.10     2071.69    268.70 o 
  10   3   1       46.32       51.89     21.70 o 
  11   3   1       49.35       75.54     25.49 o 
  12   3   1       28.81       61.45     26.25 o 
 -12   4   1       60.63       87.19     29.64 o 
 -11   4   1       12.18       -3.98     19.15 o 
 -10   4   1       25.46       12.82     19.16 o 
  -9   4   1      105.66       85.17     22.64 o 
  -8   4   1      311.34      349.46     44.56 o 
  -7   4   1      412.93      549.05     66.36 o 
  -6   4   1      158.09      179.71     22.22 o 
  -5   4   1      329.88      321.52     35.17 o 
  -4   4   1       82.51       88.05     12.71 o 
  -3   4   1     3123.23     3128.10    347.41 o 
  -2   4   1     3988.15     3873.83    430.13 o 
  -1   4   1     2072.18     1987.96    221.20 o 
   0   4   1      379.10      381.24     40.05 o 
   1   4   1     2449.32     2174.27    219.41 o 
   2   4   1       86.34       99.48     17.75 o 
   3   4   1     2866.45     2921.70    324.84 o 
   4   4   1        0.54       -9.45      7.53 o 
   5   4   1     2534.01     2651.06    329.13 o 
   6   4   1     1325.83     1291.93    161.86 o 
   7   4   1      105.87       89.65     27.30 o 
   8   4   1      217.66      204.72     35.80 o 
   9   4   1        4.78       -1.95     17.17 o 
  10   4   1       43.47       26.97     26.20 o 
  11   4   1       32.80       12.70     20.91 o 
  12   4   1        0.03      -16.49     23.17 o 
 -12   5   1       25.01       93.38     36.21 o 
 -11   5   1       49.46       31.55     25.65 o 
 -10   5   1       90.77      103.33     30.18 o 
  -9   5   1       32.65       52.79     22.25 o 
  -8   5   1      113.63      151.36     33.21 o 
  -7   5   1       70.51       46.03     25.88 o 
  -6   5   1      168.94      174.33     28.88 o 
  -5   5   1        5.21       -7.37      8.22 o 
  -4   5   1      464.83      573.62     65.05 o 
  -3   5   1      260.06      246.06     31.36 o 
  -2   5   1      382.78      508.49     58.74 o 
  -1   5   1      588.04      543.37     62.07 o 
   0   5   1      175.92      198.52     22.54 o 
   1   5   1        1.88       -1.76      5.53 o 
   2   5   1       40.69       40.05     10.50 o 
   3   5   1     1217.68     1177.46    119.55 o 
   4   5   1        0.53      -10.94      8.22 o 
   5   5   1      134.13      155.07     26.26 o 
   6   5   1      326.61      310.79     44.94 o 
   7   5   1      229.40      253.94     37.90 o 
   8   5   1      102.69       44.15     38.17 o 
   9   5   1       12.57       29.69     20.59 o 
  10   5   1       23.20      -10.95     19.83 o 
  11   5   1       33.69       71.29     28.78 o 
 -11   6   1       31.13       38.83     27.41 o 
 -10   6   1       28.14       36.90     24.32 o 
  -9   6   1        6.21        0.56     19.92 o 
  -8   6   1      998.23      991.15    146.43 o 
  -7   6   1        0.04      -12.43     14.95 o 
  -6   6   1      706.91      779.37     89.43 o 
  -5   6   1      135.02      110.63     19.21 o 
  -4   6   1      431.39      503.30     60.27 o 
  -3   6   1      214.97      216.90     28.67 o 
  -2   6   1       74.15       64.48     17.17 o 
  -1   6   1       81.00       75.69     14.17 o 
   0   6   1     4805.11     4816.18    534.44 o 
   1   6   1      823.78      794.69     81.44 o 
   2   6   1      417.09      483.65     56.67 o 
   3   6   1      704.68      730.54     83.35 o 
   4   6   1      230.77      270.99     35.17 o 
   5   6   1        0.16      -14.28      9.52 o 
   6   6   1      457.48      501.83     87.98 o 
   7   6   1        0.90       -9.84     17.78 o 
   8   6   1       13.98       -0.45     16.58 o 
   9   6   1       92.36       75.92     31.11 o 
  10   6   1      227.40      214.86     45.67 o 
  11   6   1        2.83       22.75     26.64 o 
 -11   7   1        0.47       34.75     49.87 o 
 -10   7   1       12.93       30.02     24.54 o 
  -9   7   1       27.18       16.34     22.75 o 
  -8   7   1        6.52       -2.59     18.01 o 
  -7   7   1       16.66        2.14     14.60 o 
  -6   7   1      113.96      103.82     20.53 o 
  -5   7   1       58.03       43.73     14.85 o 
  -4   7   1       23.41       27.91     12.42 o 
  -3   7   1      151.51      191.65     27.45 o 
  -2   7   1       69.18       66.61     14.66 o 
  -1   7   1      113.51      147.40     21.89 o 
   0   7   1      153.34      143.74     20.29 o 
   1   7   1      144.21      147.30     21.87 o 
   2   7   1        4.27        2.13      9.70 o 
   3   7   1      170.44      195.78     26.92 o 
   4   7   1      690.01      718.47     83.72 o 
   5   7   1       49.09       33.42     13.99 o 
   6   7   1       62.23       48.52     30.28 o 
   7   7   1       10.09       24.24     16.29 o 
   8   7   1      172.81      185.43     39.68 o 
   9   7   1      303.17      352.49     62.05 o 
  10   7   1      275.75      304.64     60.34 o 
 -10   8   1       94.56       86.19     31.87 o 
  -9   8   1        2.31       26.48     25.75 o 
  -8   8   1       10.15       12.07     20.91 o 
  -7   8   1       33.12       33.11     16.51 o 
  -6   8   1        5.02       -3.37     13.18 o 
  -5   8   1      212.16      272.39     37.14 o 
  -4   8   1       21.27       -3.88     12.48 o 
  -3   8   1      341.29      405.68     49.72 o 
  -2   8   1       27.18       39.10     13.99 o 
  -1   8   1      844.47      840.75     95.20 o 
   0   8   1        9.33       29.47     15.65 o 
   1   8   1      483.39      559.40     66.21 o 
   2   8   1      244.06      275.94     46.53 o 
   3   8   1       50.61       12.32     13.05 o 
   4   8   1     1624.33     1640.77    184.40 o 
   5   8   1        5.31       -4.46     12.56 o 
   6   8   1        3.36       12.00     16.03 o 
   7   8   1      104.83       73.55     33.16 o 
   8   8   1       65.66       61.16     26.14 o 
   9   8   1        1.22      -46.35     38.60 o 
  10   8   1       48.13       40.65     27.38 o 
  -9   9   1       35.03        9.64     22.84 o 
  -8   9   1      112.64       67.53     25.98 o 
  -7   9   1      315.29      388.77     56.60 o 
  -6   9   1       13.38       -2.80     15.77 o 
  -5   9   1      275.20      250.60     35.28 o 
  -4   9   1        6.52      -16.63     12.53 o 
  -3   9   1       52.16       27.91     14.83 o 
  -2   9   1        8.00        0.71     17.38 o 
  -1   9   1      450.68      564.59     77.47 o 
   0   9   1      635.58      796.06    102.84 o 
   1   9   1       12.57        9.99     16.60 o 
   2   9   1        0.61       -9.40     15.86 o 
   3   9   1       55.47       30.88     15.28 o 
   4   9   1      403.58      491.14     61.10 o 
   5   9   1      397.68      458.96     56.32 o 
   6   9   1       69.87       71.18     30.59 o 
   7   9   1       67.78       33.98     23.87 o 
   8   9   1       48.99       48.62     27.10 o 
   9   9   1        1.75        5.56     23.37 o 
  -8  10   1        7.97       32.57     29.52 o 
  -7  10   1        1.48       43.64     20.58 o 
  -6  10   1       68.43       96.00     24.58 o 
  -5  10   1       13.91        1.56     16.23 o 
  -4  10   1      100.76       90.42     23.73 o 
  -3  10   1      107.44      102.57     26.41 o 
  -2  10   1      262.08      246.00     44.65 o 
  -1  10   1      788.00      914.25    118.87 o 
   0  10   1      122.72      126.75     33.81 o 
   1  10   1       18.99       14.03     21.64 o 
   2  10   1      662.94      839.63    111.04 o 
   3  10   1        1.77      -16.04     15.99 o 
   4  10   1      184.98      202.88     73.97 o 
   5  10   1       90.05       64.52     19.46 o 
   6  10   1       49.14       47.21     20.94 o 
   7  10   1       51.57       71.78     23.10 o 
   8  10   1       52.78       83.54     35.45 o 
  -7  11   1        1.73       -6.05     28.52 o 
  -6  11   1       26.80       51.79     33.17 o 
  -5  11   1        1.22      -10.64     21.11 o 
  -4  11   1        1.19      -15.86     18.46 o 
  -3  11   1       18.70        2.61     18.75 o 
  -2  11   1       24.85        7.93     26.59 o 
  -1  11   1       75.07       67.92     23.44 o 
   0  11   1       80.94       71.90     23.19 o 
   1  11   1      391.23      425.19     61.20 o 
   2  11   1       38.56        5.03     19.72 o 
   3  11   1        6.04      -16.82     18.41 o 
   4  11   1       65.14       47.39     26.18 o 
   5  11   1        5.58       -8.90     20.45 o 
   6  11   1       27.34       28.46     30.34 o 
   7  11   1       53.49       36.65     27.61 o 
  -6  12   1       77.52      132.27     45.09 o 
  -5  12   1      203.98      232.71     60.77 o 
  -4  12   1       18.93       10.40     23.51 o 
  -3  12   1       22.05       -0.58     25.43 o 
  -2  12   1        8.77      -11.53     19.53 o 
  -1  12   1      105.46       71.94     26.17 o 
   0  12   1      141.06      124.26     43.63 o 
   1  12   1       72.78       80.53     30.19 o 
   2  12   1       43.60       21.01     23.10 o 
   3  12   1       20.61       36.77     22.46 o 
   4  12   1       38.42        4.74     37.58 o 
   5  12   1       49.57       69.26     26.71 o 
   6  12   1       16.33       57.17     81.12 o 
  -4  13   1        0.15        6.15     29.18 o 
  -3  13   1       28.18       -2.13     26.42 o 
  -2  13   1       42.21       11.25     25.77 o 
  -1  13   1        0.33      -16.83     23.81 o 
   0  13   1       10.25        3.89     25.44 o 
   1  13   1        3.20        4.41     23.49 o 
   2  13   1       29.56       -4.58     23.28 o 
   3  13   1       40.59       19.64     30.34 o 
   4  13   1       71.64       52.66     36.15 o 
 -12   0   2       10.48       16.18     27.29 o 
 -10   0   2      492.09      674.66    171.27 o 
  -8   0   2      703.75      768.94    138.16 o 
  -6   0   2      297.56      350.33     66.81 o 
  -4   0   2      491.58      494.31     88.50 o 
  -2   0   2      635.22      495.97     87.10 o 
   0   0   2     1346.24     1188.74    303.62 o 
   2   0   2    20300.07    19246.18   4791.64 o 
   4   0   2      314.22      333.88     62.63 o 
   6   0   2       79.55       59.65     19.61 o 
   8   0   2       28.21        2.67     26.56 o 
  10   0   2      188.10      142.79     41.02 o 
  12   0   2       49.00       26.27     45.03 o 
 -12   1   2       35.59       -5.19     18.53 o 
 -11   1   2       50.42       31.57     19.01 o 
 -10   1   2      233.07      213.13     35.38 o 
  -9   1   2       66.10       37.55     16.17 o 
  -8   1   2        0.45      -17.01     11.34 o 
  -7   1   2      214.38      207.18     31.21 o 
  -6   1   2      470.46      518.18     66.52 o 
  -5   1   2      462.84      507.70     64.16 o 
  -4   1   2     1654.41     1453.65    160.62 o 
  -3   1   2       26.19       20.19     11.73 o 
  -2   1   2      177.64      195.93     26.08 o 
  -1   1   2       21.73       26.19      7.32 o 
   0   1   2     3817.90     3833.86    662.28 o 
   1   1   2     2292.19     2133.71    376.51 o 
   2   1   2    10139.66     9555.06   1436.15 o 
   3   1   2     3986.08     3568.77    454.80 o 
   4   1   2      268.27      290.98     44.38 o 
   5   1   2      205.17      225.23     31.96 o 
   6   1   2       72.48       60.47     12.16 o 
   7   1   2        1.58       -8.10      9.85 o 
   8   1   2      727.95      773.29     99.94 o 
   9   1   2       22.06       13.01     17.56 o 
  10   1   2      317.90      255.48     58.99 o 
  11   1   2        0.97      -53.90     35.93 o 
  12   1   2        2.05       -2.51     35.86 o 
 -12   2   2        3.20       11.38     21.46 o 
 -11   2   2      250.55      264.82     41.95 o 
 -10   2   2       18.99       15.45     14.96 o 
  -9   2   2       76.17       30.97     15.69 o 
  -8   2   2      973.90      911.31    113.49 o 
  -7   2   2     4792.81     4690.96    574.70 o 
  -6   2   2      428.17      531.20     66.99 o 
  -5   2   2      915.57      858.76     95.46 o 
  -4   2   2      242.48      243.72     25.87 o 
  -3   2   2     7293.79     6885.50    653.57 o 
  -2   2   2     2338.74     2218.70    223.68 o 
  -1   2   2      400.06      384.32     38.31 o 
   0   2   2     3060.39     2859.09    353.77 o 
   1   2   2    15963.86    15607.97   2692.30 o 
   2   2   2     1114.95     1008.27    125.71 o 
   3   2   2     7096.85     6899.34    784.05 o 
   4   2   2     2035.91     2027.13    230.51 o 
   5   2   2      824.07      762.47     87.52 o 
   6   2   2        0.61        2.66      8.64 o 
   7   2   2      520.76      601.84     81.32 o 
   8   2   2       31.94       43.86     17.56 o 
   9   2   2        7.07        3.83     21.06 o 
  10   2   2      176.41      238.89     41.76 o 
  11   2   2      193.68      251.45     65.38 o 
  12   2   2        8.83       56.45     29.15 o 
 -12   3   2       32.86       44.31     25.71 o 
 -11   3   2       16.79       16.01     20.70 o 
 -10   3   2      306.70      399.78     50.82 o 
  -9   3   2      350.33      360.33     48.14 o 
  -8   3   2      137.00      127.97     22.84 o 
  -7   3   2       54.17       50.95     14.24 o 
  -6   3   2       10.51       13.71      6.70 o 
  -5   3   2        0.38       -7.57      5.05 o 
  -4   3   2      521.52      470.14     45.95 o 
  -3   3   2      712.88      741.60     75.47 o 
  -2   3   2       56.26       43.83      8.10 o 
  -1   3   2        3.88        2.68      7.02 o 
   0   3   2    10120.79     9372.95   1037.71 o 
   1   3   2      206.70      244.33     28.76 o 
   2   3   2      534.98      466.89     58.68 o 
   3   3   2        1.42       -7.75      6.34 o 
   4   3   2      192.60      213.45     30.27 o 
   5   3   2       31.06       10.55     10.03 o 
   6   3   2      434.10      433.09     52.99 o 
   7   3   2        0.98      -16.98     11.32 o 
   8   3   2      963.65     1013.56    133.38 o 
   9   3   2       71.80       52.93     19.75 o 
  10   3   2        9.01      -24.74     16.50 o 
  11   3   2        6.32       -7.66     20.49 o 
  12   3   2       67.56       95.20     36.25 o 
 -12   4   2       61.96       92.65     29.54 o 
 -11   4   2        0.52        4.62     20.10 o 
 -10   4   2        5.71      -16.12     16.13 o 
  -9   4   2       19.57       13.72     15.66 o 
  -8   4   2       22.71        6.94     12.95 o 
  -7   4   2        6.25       -9.66      8.62 o 
  -6   4   2        1.39       -6.80      8.44 o 
  -5   4   2     2105.13     1883.82    190.84 o 
  -4   4   2     2548.00     2671.56    269.76 o 
  -3   4   2      648.29      676.88     69.36 o 
  -2   4   2     1407.70     1313.51    133.19 o 
  -1   4   2      747.41      704.56     79.24 o 
   0   4   2     2345.46     2355.83    262.11 o 
   1   4   2       67.41       56.63     10.71 o 
   2   4   2      384.45      366.54     39.14 o 
   3   4   2       65.36       41.59     11.90 o 
   4   4   2     3517.60     3633.92    450.67 o 
   5   4   2      371.61      319.89     43.79 o 
   6   4   2       59.72       58.90     16.41 o 
   7   4   2      164.97      116.68     30.27 o 
   8   4   2       13.30       -4.31     17.44 o 
   9   4   2      188.39      149.59     33.55 o 
  10   4   2        0.44      -32.79     24.97 o 
  11   4   2      101.57      118.42     33.74 o 
  12   4   2        0.00       19.16     38.11 o 
 -12   5   2       16.11        5.89     27.35 o 
 -11   5   2      142.77      160.13     46.80 o 
 -10   5   2      122.26      149.20     50.03 o 
  -9   5   2        0.31      -15.32     16.91 o 
  -8   5   2       34.41       11.31     18.08 o 
  -7   5   2      571.01      743.59    132.41 o 
  -6   5   2       10.54        3.60     10.68 o 
  -5   5   2        4.78      -10.94      7.30 o 
  -4   5   2      884.84      870.62     89.01 o 
  -3   5   2     1156.96     1030.24    115.70 o 
  -2   5   2        2.11       -6.22      7.30 o 
  -1   5   2      723.14      583.24     65.99 o 
   0   5   2      699.42      612.73     69.46 o 
   1   5   2        6.41       -1.37      7.30 o 
   2   5   2     1274.82     1174.08    119.09 o 
   3   5   2     3928.28     4025.23    405.94 o 
   4   5   2        1.62       -5.47      9.34 o 
   5   5   2      367.86      438.86     59.47 o 
   6   5   2       42.69       31.23     26.69 o 
   7   5   2       76.24       73.91     19.57 o 
   8   5   2      219.74      187.72     39.68 o 
   9   5   2        1.99      -13.24     18.40 o 
  10   5   2        5.91       17.71     22.00 o 
  11   5   2        0.76       11.13     24.27 o 
 -11   6   2        0.04        7.84     24.92 o 
 -10   6   2       13.19        5.42     20.92 o 
  -9   6   2        4.07      -27.83     18.55 o 
  -8   6   2       52.82       48.66     22.25 o 
  -7   6   2      154.77      163.34     28.50 o 
  -6   6   2      173.71      203.66     28.88 o 
  -5   6   2      116.69      127.82     21.12 o 
  -4   6   2      445.11      594.63     69.31 o 
  -3   6   2        0.47        9.73      9.50 o 
  -2   6   2      619.32      639.84     72.92 o 
  -1   6   2       67.62       65.33     14.52 o 
   0   6   2        0.22       -7.86      7.91 o 
   1   6   2        8.45        4.58      8.03 o 
   2   6   2       87.23       66.71     11.50 o 
   3   6   2      924.21      867.65     98.45 o 
   4   6   2      196.96      206.89     28.18 o 
   5   6   2      122.52      135.29     29.54 o 
   6   6   2       91.12       82.29     31.14 o 
   7   6   2      457.69      597.95     83.41 o 
   8   6   2      705.84      916.17    139.65 o 
   9   6   2      182.05      196.79     42.29 o 
  10   6   2        3.02       -3.31     23.07 o 
  11   6   2        0.63       12.03     27.16 o 
 -11   7   2      126.94      146.71     39.59 o 
 -10   7   2       43.99       34.37     23.66 o 
  -9   7   2       94.45      107.62     30.86 o 
  -8   7   2       31.14       51.96     22.77 o 
  -7   7   2      395.03      593.21     78.69 o 
  -6   7   2      294.01      303.68     39.03 o 
  -5   7   2      110.56       92.52     18.36 o 
  -4   7   2     1064.56     1138.36    128.76 o 
  -3   7   2      270.16      308.95     39.15 o 
  -2   7   2     1500.91     1536.54    172.28 o 
  -1   7   2      518.22      620.89     72.31 o 
   0   7   2      200.73      182.86     26.31 o 
   1   7   2      619.58      671.08     77.10 o 
   2   7   2     1366.08     1326.10    148.82 o 
   3   7   2       79.78       68.74     15.99 o 
   4   7   2      318.67      393.20     47.45 o 
   5   7   2       69.51       55.25     34.72 o 
   6   7   2     1531.59     1438.87    180.55 o 
   7   7   2       30.01       10.36     16.68 o 
   8   7   2      214.12      234.64     45.84 o 
   9   7   2        0.97        9.77     21.17 o 
  10   7   2       56.88       84.02     31.32 o 
 -10   8   2        0.07      -36.55     27.50 o 
  -9   8   2        4.37        6.68     25.66 o 
  -8   8   2       14.92       27.86     21.65 o 
  -7   8   2      694.41      884.30    115.15 o 
  -6   8   2      153.38      164.46     26.57 o 
  -5   8   2      232.06      204.15     29.33 o 
  -4   8   2       75.79       39.66     17.93 o 
  -3   8   2      450.14      497.04     60.13 o 
  -2   8   2      412.59      507.92     60.47 o 
  -1   8   2        3.09        3.88     11.48 o 
   0   8   2      204.98      219.33     35.27 o 
   1   8   2       63.65       92.78     22.16 o 
   2   8   2        4.86        2.68     18.24 o 
   3   8   2        8.86       -3.91     11.45 o 
   4   8   2      115.02      134.91     23.28 o 
   5   8   2      117.60      122.98     26.12 o 
   6   8   2      509.49      626.89     82.97 o 
   7   8   2        3.02      -16.65     15.94 o 
   8   8   2        3.27      -23.32     19.13 o 
   9   8   2       43.62       33.36     26.43 o 
  10   8   2       13.80      -15.19     26.12 o 
  -9   9   2       52.78       63.05     32.25 o 
  -8   9   2       14.10       23.36     27.93 o 
  -7   9   2       12.35      -25.62     17.08 o 
  -6   9   2       12.69        3.60     14.56 o 
  -5   9   2        4.42        4.51     13.44 o 
  -4   9   2       26.47       10.51     14.73 o 
  -3   9   2       22.06       22.70     14.91 o 
  -2   9   2        7.63        1.84     15.58 o 
  -1   9   2      299.91      307.18     46.87 o 
   0   9   2      836.98      904.12    117.46 o 
   1   9   2      523.45      667.72     88.25 o 
   2   9   2      125.03      121.99     44.15 o 
   3   9   2      345.83      412.70     59.89 o 
   4   9   2      464.60      584.53     71.62 o 
   5   9   2        0.04      -18.58     13.05 o 
   6   9   2       68.60       45.41     19.25 o 
   7   9   2       12.92       15.72     18.05 o 
   8   9   2        1.43       -5.18     24.22 o 
   9   9   2      182.61      251.92     50.81 o 
  -8  10   2        8.65       39.90     31.93 o 
  -7  10   2        0.47      -13.40     19.40 o 
  -6  10   2      126.85      111.28     26.07 o 
  -5  10   2      164.75      189.82     34.77 o 
  -4  10   2       65.37       91.28     24.43 o 
  -3  10   2      105.82       60.19     22.26 o 
  -2  10   2        1.70      -22.54     15.03 o 
  -1  10   2       29.90       34.34     19.34 o 
   0  10   2       54.77       46.59     20.23 o 
   1  10   2        2.70      -16.91     15.84 o 
   2  10   2        0.12      -22.73     16.27 o 
   3  10   2      755.79      935.69    125.18 o 
   4  10   2      106.41       95.90     31.68 o 
   5  10   2        2.19       -9.88     18.37 o 
   6  10   2       12.69        5.33     19.10 o 
   7  10   2       92.18      106.91     32.03 o 
   8  10   2        0.03        1.75     31.95 o 
  -7  11   2       48.44       75.38     28.45 o 
  -6  11   2       26.30       -1.48     26.69 o 
  -5  11   2        3.47       -5.50     21.75 o 
  -4  11   2       74.80      107.55     31.27 o 
  -3  11   2      162.00      135.14     33.99 o 
  -2  11   2      191.48      196.06     37.50 o 
  -1  11   2      171.88      202.69     36.83 o 
   0  11   2       44.74       22.30     27.36 o 
   1  11   2       22.35       17.59     21.23 o 
   2  11   2       19.22       -1.03     20.87 o 
   3  11   2       54.18       52.48     22.78 o 
   4  11   2       52.99       22.57     21.05 o 
   5  11   2        0.22       -7.45     25.01 o 
   6  11   2        5.25       21.61     31.36 o 
   7  11   2       16.54       14.86     25.75 o 
  -6  12   2       10.87       -1.21     29.33 o 
  -5  12   2        1.51       17.91     26.07 o 
  -4  12   2        1.12      -22.21     22.37 o 
  -3  12   2       69.84      152.60     38.73 o 
  -2  12   2      110.71       99.89     38.86 o 
  -1  12   2        0.03       -6.18     22.10 o 
   0  12   2        5.21       28.90     23.89 o 
   1  12   2       14.04       -0.16     21.67 o 
   2  12   2       52.96      -13.44     31.02 o 
   3  12   2       35.59       24.73     23.56 o 
   4  12   2       39.84       39.25     24.05 o 
   5  12   2       67.31       84.76     34.34 o 
  -4  13   2        4.09       27.97     27.44 o 
  -3  13   2       11.50      -23.47     25.69 o 
  -2  13   2        3.16       38.40     28.69 o 
  -1  13   2      104.80       75.09     32.86 o 
   0  13   2       11.51      -20.54     24.99 o 
   1  13   2      232.85      277.06     56.47 o 
   2  13   2        0.42      -12.24     23.67 o 
   3  13   2       99.38      145.63     39.71 o 
 -13   0   3       26.87       16.55     31.74 o 
 -11   0   3        4.46      -20.38     22.03 o 
  -9   0   3      270.63      235.60     52.22 o 
  -7   0   3     1686.79     1647.15    287.88 o 
  -5   0   3      968.19      987.06    172.85 o 
  -3   0   3      351.73      368.56     83.14 o 
  -1   0   3     8481.56     7776.57   1341.63 o 
   1   0   3      190.07      221.38     48.72 o 
   3   0   3       83.73       72.90     27.01 o 
   5   0   3      635.47      538.24    139.63 o 
   7   0   3        9.28       -0.31     23.65 o 
   9   0   3      923.41      863.80    231.70 o 
  11   0   3        5.99       15.84     37.68 o 
 -13   1   3       31.02       19.53     22.05 o 
 -12   1   3        8.34       12.18     19.59 o 
 -11   1   3        3.79        9.60     16.57 o 
 -10   1   3       38.21       34.51     16.83 o 
  -9   1   3      309.63      344.92     50.01 o 
  -8   1   3      158.68      146.09     25.79 o 
  -7   1   3      115.52      137.02     23.37 o 
  -6   1   3      452.79      503.02     65.67 o 
  -5   1   3      677.18      601.38     75.34 o 
  -4   1   3      767.46      711.96     88.51 o 
  -3   1   3    13826.09    12684.83   1547.83 o 
  -2   1   3    30343.20    30154.82   3678.82 o 
  -1   1   3      313.40      291.82     42.27 o 
   0   1   3      101.39       95.10     15.58 o 
   1   1   3      149.27      211.37     39.99 o 
   2   1   3     6695.36     6561.80    982.31 o 
   3   1   3      213.91      191.42     32.95 o 
   4   1   3      835.85      786.83    121.12 o 
   5   1   3     5019.88     4950.95    874.51 o 
   6   1   3      865.27      847.05    123.60 o 
   7   1   3      140.47      113.08     25.22 o 
   8   1   3      103.87       90.07     31.14 o 
   9   1   3      160.16      129.55     38.91 o 
  10   1   3       10.58        1.32     38.17 o 
  11   1   3       63.29       81.70     51.80 o 
  12   1   3        2.50      -13.75     27.27 o 
 -12   2   3        1.67       32.90     20.57 o 
 -11   2   3      207.57      195.16     34.58 o 
 -10   2   3      105.72       98.66     22.58 o 
  -9   2   3       16.66        5.00     14.56 o 
  -8   2   3       33.61        2.11     12.66 o 
  -7   2   3       20.13       -5.38     10.48 o 
  -6   2   3       89.40       82.78     13.49 o 
  -5   2   3      728.44      724.02     81.09 o 
  -4   2   3      220.61      288.20     34.11 o 
  -3   2   3     2789.26     2644.51    322.90 o 
  -2   2   3    12412.90    12153.30   1483.36 o 
  -1   2   3    13869.75    13150.03   1604.29 o 
   0   2   3        8.23       -4.07      7.15 o 
   1   2   3     7159.89     7172.12   1018.61 o 
   2   2   3      178.27      211.34     42.07 o 
   3   2   3      228.91      223.54     44.72 o 
   4   2   3      161.04      121.58     20.54 o 
   5   2   3     3269.95     3209.25    364.91 o 
   6   2   3       87.90       62.24     13.56 o 
   7   2   3      179.90      129.67     26.07 o 
   8   2   3       19.62       -7.71     14.53 o 
   9   2   3        9.06       -1.34     15.11 o 
  10   2   3       22.88        2.41     20.50 o 
  11   2   3       21.11       27.72     23.39 o 
  12   2   3       47.78       73.39     33.04 o 
 -12   3   3       21.18       48.07     31.65 o 
 -11   3   3        2.61       -6.78     18.78 o 
 -10   3   3       43.75       34.41     16.17 o 
  -9   3   3        0.98      -15.43     12.69 o 
  -8   3   3      322.35      304.99     40.62 o 
  -7   3   3       20.34        1.01     11.84 o 
  -6   3   3      479.38      452.40     49.34 o 
  -5   3   3     3168.12     3063.66    315.03 o 
  -4   3   3      634.29      559.35     54.37 o 
  -3   3   3      421.79      468.06     48.17 o 
  -2   3   3      467.43      432.65     44.73 o 
  -1   3   3      486.47      463.33     52.16 o 
   0   3   3     9533.90     9334.61   1323.80 o 
   1   3   3     5069.43     4938.21    610.52 o 
   2   3   3     2566.23     2559.79    370.17 o 
   3   3   3      165.20      239.51     38.24 o 
   4   3   3     1438.46     1324.51    165.60 o 
   5   3   3     1000.84      936.12    118.16 o 
   6   3   3      187.33      196.94     27.86 o 
   7   3   3        0.50      -13.36     12.38 o 
   8   3   3      144.28       69.76     24.09 o 
   9   3   3      292.14      251.51     41.77 o 
  10   3   3        0.12      -12.47     22.04 o 
  11   3   3       76.11       98.98     32.65 o 
  12   3   3        1.40       -4.44     31.55 o 
 -12   4   3        0.74       18.89     22.97 o 
 -11   4   3      136.76      103.72     45.36 o 
 -10   4   3      119.54       99.49     26.09 o 
  -9   4   3      447.56      492.70     69.77 o 
  -8   4   3      142.19      135.93     23.76 o 
  -7   4   3       34.96        9.10     10.43 o 
  -6   4   3      189.87      193.98     21.92 o 
  -5   4   3     1408.99     1338.96    136.11 o 
  -4   4   3      451.44      511.49     52.81 o 
  -3   4   3      431.56      470.75     48.46 o 
  -2   4   3        0.42        4.49      9.35 o 
  -1   4   3     2360.03     2212.03    274.84 o 
   0   4   3      313.05      317.60     42.34 o 
   1   4   3      355.63      330.98     39.21 o 
   2   4   3       32.18       38.69     10.09 o 
   3   4   3     1693.87     1640.79    204.56 o 
   4   4   3     1663.87     1483.53    185.30 o 
   5   4   3     2296.56     2272.54    282.46 o 
   6   4   3      376.49      374.62     50.68 o 
   7   4   3     3497.56     3790.10    540.82 o 
   8   4   3      840.25      913.71    135.86 o 
   9   4   3       96.38       98.20     57.96 o 
  10   4   3       57.25       50.74     30.21 o 
  11   4   3      174.38      309.68    129.02 o 
 -12   5   3        2.06       22.58     26.00 o 
 -11   5   3      100.56       98.83     32.66 o 
 -10   5   3       47.32       52.82     23.43 o 
  -9   5   3       60.60       48.93     20.59 o 
  -8   5   3        2.80      -16.63     15.84 o 
  -7   5   3        1.51      -17.69     11.79 o 
  -6   5   3       15.03      -16.19     13.28 o 
  -5   5   3      574.79      626.60     65.22 o 
  -4   5   3      746.92      722.83     74.25 o 
  -3   5   3     3207.06     3262.27    329.14 o 
  -2   5   3      916.88      891.57     90.97 o 
  -1   5   3       31.25       29.53      9.59 o 
   0   5   3     1645.58     1670.41    186.62 o 
   1   5   3      346.69      332.96     38.98 o 
   2   5   3     5003.85     5147.88    571.05 o 
   3   5   3      627.53      563.67     84.36 o 
   4   5   3        0.44        1.25      9.75 o 
   5   5   3      535.62      591.13     75.91 o 
   6   5   3      132.21      132.67     24.46 o 
   7   5   3     1229.60     1183.65    149.96 o 
   8   5   3       34.45       12.03     18.37 o 
   9   5   3        0.03        1.72     18.92 o 
  10   5   3        0.00      -14.96     28.43 o 
  11   5   3        0.94       11.35     53.89 o 
 -11   6   3       16.14       27.45     24.57 o 
 -10   6   3       30.18       27.20     22.47 o 
  -9   6   3        1.62      -13.82     18.90 o 
  -8   6   3       67.07       48.86     20.98 o 
  -7   6   3        6.84       -7.93     14.42 o 
  -6   6   3      276.13      337.74     42.05 o 
  -5   6   3      146.84      137.28     21.61 o 
  -4   6   3       18.05       10.87     11.81 o 
  -3   6   3       88.17       56.82     13.72 o 
  -2   6   3      878.68      815.79     83.77 o 
  -1   6   3      560.28      660.98     75.72 o 
   0   6   3       81.21       97.30     23.03 o 
   1   6   3       27.90       10.03     11.58 o 
   2   6   3       91.08       71.46     13.69 o 
   3   6   3       27.48       13.96     10.37 o 
   4   6   3        4.89      -15.08     10.05 o 
   5   6   3        1.10      -17.32     11.55 o 
   6   6   3        2.79       -9.72     13.30 o 
   7   6   3        3.46      -20.11     13.41 o 
   8   6   3      195.37      211.22     42.43 o 
   9   6   3      384.08      427.96     73.57 o 
  10   6   3        0.69        1.32     28.80 o 
  11   6   3      109.36       83.10     42.60 o 
 -11   7   3       45.15       67.00     71.24 o 
 -10   7   3       38.07       52.70     30.13 o 
  -9   7   3        0.96        7.57     21.24 o 
  -8   7   3      408.86      497.89     80.45 o 
  -7   7   3        8.14      -21.31     14.20 o 
  -6   7   3      143.11      128.83     24.76 o 
  -5   7   3       37.13        8.04     13.32 o 
  -4   7   3      314.25      387.61     48.08 o 
  -3   7   3      250.12      271.31     35.01 o 
  -2   7   3      116.92      154.07     22.74 o 
  -1   7   3       38.84       42.64     12.65 o 
   0   7   3      128.21      152.84     28.59 o 
   1   7   3      241.67      237.26     30.45 o 
   2   7   3      396.88      462.47     62.96 o 
   3   7   3      719.16      782.69    101.63 o 
   4   7   3       74.46       74.15     22.65 o 
   5   7   3      143.10      130.08     25.96 o 
   6   7   3      393.50      434.86     61.18 o 
   7   7   3       45.43       30.16     17.59 o 
   8   7   3        0.99        6.12     24.63 o 
   9   7   3        6.72      -11.04     29.55 o 
  10   7   3      135.53      137.76     46.73 o 
 -10   8   3       11.38       -1.13     31.41 o 
  -9   8   3       30.45       97.37     37.96 o 
  -8   8   3        1.51        4.05     34.27 o 
  -7   8   3       66.85       25.14     20.73 o 
  -6   8   3       95.35      118.11     22.41 o 
  -5   8   3      460.63      575.14     69.52 o 
  -4   8   3       99.59      109.62     21.29 o 
  -3   8   3      116.58      130.29     22.66 o 
  -2   8   3      668.24      717.46     84.04 o 
  -1   8   3       14.63        0.00     11.58 o 
   0   8   3        6.92       -9.49     13.64 o 
   1   8   3       14.47       -2.89     15.01 o 
   2   8   3       12.28       20.64     18.36 o 
   3   8   3        4.99       -1.57     14.19 o 
   4   8   3       60.00       20.59     21.37 o 
   5   8   3       36.70       -8.19     19.33 o 
   6   8   3       42.11       42.20     17.99 o 
   7   8   3        9.96       21.17     18.55 o 
   8   8   3       19.19       19.32     49.11 o 
   9   8   3       10.78       -2.34     32.32 o 
  -9   9   3        0.96       -8.24     25.07 o 
  -8   9   3       38.50       48.94     31.33 o 
  -7   9   3       93.57       77.07     40.58 o 
  -6   9   3      303.23      330.79     53.25 o 
  -5   9   3       15.38       -1.61     13.24 o 
  -4   9   3        0.34      -10.17     13.25 o 
  -3   9   3       47.68       34.16     17.13 o 
  -2   9   3      521.44      624.00     85.79 o 
  -1   9   3       43.28       56.18     20.65 o 
   0   9   3      307.22      305.77     50.42 o 
   1   9   3       81.92       59.50     21.15 o 
   2   9   3      120.05      156.75     40.04 o 
   3   9   3      378.26      398.12     58.90 o 
   4   9   3       39.03      -10.07     19.36 o 
   5   9   3      130.44      131.84     33.13 o 
   6   9   3       10.03       31.73     21.28 o 
   7   9   3       16.85      -14.62     21.66 o 
   8   9   3        6.09       -2.16     30.98 o 
   9   9   3      224.82      203.23     58.63 o 
  -8  10   3       26.94       12.90     30.30 o 
  -7  10   3       65.34       67.35     36.65 o 
  -6  10   3       66.10       60.10     21.58 o 
  -5  10   3        0.12      -21.36     14.24 o 
  -4  10   3        0.35        1.32     19.02 o 
  -3  10   3       68.05       49.79     52.34 o 
  -2  10   3        2.02      -23.92     15.95 o 
  -1  10   3      447.43      575.71     80.37 o 
   0  10   3      124.78      114.72     28.20 o 
   1  10   3      352.07      337.60     53.32 o 
   2  10   3        1.63        4.31     20.45 o 
   3  10   3      172.10      186.14     34.71 o 
   4  10   3      288.99      265.33     50.19 o 
   5  10   3       20.46       26.05     23.86 o 
   6  10   3      141.41       92.25     35.84 o 
   7  10   3        0.16      -13.70     27.14 o 
   8  10   3       15.00      -21.66     31.17 o 
  -7  11   3        3.52       10.26     28.11 o 
  -6  11   3       91.28       92.73     39.02 o 
  -5  11   3       27.41       33.00     24.22 o 
  -4  11   3       88.47       82.97     29.35 o 
  -3  11   3      221.43      182.26     41.45 o 
  -2  11   3      124.07       21.49     22.75 o 
  -1  11   3        0.11        0.26     21.32 o 
   0  11   3       42.79       10.38     18.17 o 
   1  11   3      199.25      174.62     35.11 o 
   2  11   3       86.18       85.11     25.63 o 
   3  11   3      116.33      102.33     27.95 o 
   4  11   3        0.02      -20.63     27.46 o 
   5  11   3       49.78       60.91     35.58 o 
   6  11   3        1.03      -41.76     40.97 o 
   7  11   3        6.60       -9.21     30.65 o 
  -6  12   3       13.53       55.73     37.28 o 
  -5  12   3        1.92      -11.53     23.14 o 
  -4  12   3        0.55       28.35     25.43 o 
  -3  12   3        0.80       13.08     23.70 o 
  -2  12   3        0.05      -13.86     22.29 o 
  -1  12   3       21.10       -7.29     31.37 o 
   0  12   3        9.49      -13.15     22.32 o 
   1  12   3        5.51       -3.44     26.91 o 
   2  12   3       29.97        2.57     24.12 o 
   3  12   3       14.64      -10.23     23.78 o 
   4  12   3        6.47       -6.62     25.57 o 
   5  12   3        1.70      -10.56     26.54 o 
  -4  13   3       54.06      116.26     36.07 o 
  -3  13   3        9.10       11.45     25.60 o 
  -2  13   3        2.78       -4.09     24.89 o 
  -1  13   3       15.58      -24.53     24.25 o 
   0  13   3       34.78       79.23     42.46 o 
   1  13   3       22.60      -21.76     25.93 o 
   2  13   3        3.17        5.83     26.08 o 
   3  13   3       58.63       55.77     33.06 o 
 -12   0   4       54.12       11.04     35.65 o 
 -10   0   4      336.82      377.01     76.59 o 
  -8   0   4       44.68       13.14     17.94 o 
  -6   0   4     1000.51      974.98    171.84 o 
  -4   0   4     1447.00     1600.20    278.48 o 
  -2   0   4     2550.09     2557.72    443.88 o 
   0   0   4    19228.37    18974.50   3274.96 o 
   2   0   4     1824.85     1546.21    293.17 o 
   6   0   4      339.69      266.29     79.36 o 
   8   0   4      111.31      107.41     45.37 o 
  10   0   4      296.41      559.47    161.01 o 
  12   0   4        6.60      115.83     53.82 o 
 -13   1   4       12.38       21.18     22.53 o 
 -12   1   4        1.43      -25.04     17.52 o 
 -11   1   4      107.11      141.98     29.12 o 
 -10   1   4       44.74       28.84     15.74 o 
  -9   1   4        2.76      -20.13     13.52 o 
  -8   1   4       50.84       34.20     13.97 o 
  -7   1   4      276.19      278.03     39.58 o 
  -6   1   4      944.63      839.14    104.91 o 
  -5   1   4      468.88      488.99     63.33 o 
  -4   1   4       25.35       29.26      9.47 o 
  -3   1   4      363.44      375.53     48.21 o 
  -2   1   4       24.63       34.27      9.78 o 
  -1   1   4    17184.24    16818.33   2354.71 o 
   0   1   4       35.20       16.92     13.83 o 
   1   1   4      892.28      798.77    141.92 o 
   2   1   4      927.05      964.50    171.74 o 
   3   1   4      277.38      354.42     56.53 o 
   4   1   4       21.25       11.95     11.33 o 
   5   1   4       15.57       -0.09     11.80 o 
   6   1   4      255.34      262.74     48.11 o 
   7   1   4        3.17        5.19     18.51 o 
   8   1   4      114.87       51.03     27.80 o 
   9   1   4      228.92      183.99     40.00 o 
  10   1   4       23.83       14.24     20.14 o 
  11   1   4        1.87        9.32     22.64 o 
  12   1   4       29.35       64.58     31.22 o 
 -12   2   4        3.23       21.69     20.64 o 
 -11   2   4      178.65      209.42     35.79 o 
 -10   2   4      170.61      148.26     28.22 o 
  -9   2   4       38.57       -2.97     14.44 o 
  -8   2   4       37.70       28.78     18.10 o 
  -7   2   4       16.09       11.95     12.71 o 
  -6   2   4       19.13        8.33      7.84 o 
  -5   2   4      209.80      220.78     27.78 o 
  -4   2   4      370.53      337.70     44.37 o 
  -3   2   4     4959.98     4712.51    576.16 o 
  -2   2   4      605.42      576.50     65.46 o 
  -1   2   4    12072.45    11177.69   1566.02 o 
   0   2   4        0.53        7.26      6.92 o 
   1   2   4     4822.24     4572.06    649.65 o 
   2   2   4      791.83      748.63    134.08 o 
   3   2   4     1250.85     1141.16    203.46 o 
   4   2   4      560.63      595.56     92.77 o 
   5   2   4     1116.26     1024.26    156.32 o 
   6   2   4      582.57      642.77    102.07 o 
   7   2   4      901.84     1008.61    153.37 o 
   8   2   4       26.47       -8.76     16.34 o 
   9   2   4      132.53      103.40     32.70 o 
  10   2   4       32.35       27.00     22.01 o 
  11   2   4      125.95      104.66     34.50 o 
  12   2   4       33.70        9.99     26.76 o 
 -12   3   4       49.35      111.92     37.94 o 
 -11   3   4       39.78       94.01     26.86 o 
 -10   3   4      162.96      173.37     32.62 o 
  -9   3   4       41.04       34.03     19.55 o 
  -8   3   4      404.18      515.98     78.32 o 
  -7   3   4       65.10       62.81     19.14 o 
  -6   3   4      204.22      199.19     29.57 o 
  -5   3   4       35.68       30.90      8.77 o 
  -4   3   4     1938.24     1822.21    188.22 o 
  -3   3   4       23.52       24.47      8.47 o 
  -2   3   4     1083.26     1039.93    128.09 o 
  -1   3   4     3368.24     3604.74    440.88 o 
   0   3   4     1301.04     1343.09    191.68 o 
   1   3   4      400.68      505.38     73.40 o 
   2   3   4       13.26       28.40     13.23 o 
   3   3   4     1752.90     1811.06    321.48 o 
   4   3   4       43.30        4.97     13.67 o 
   5   3   4        1.93      -14.38      9.59 o 
   6   3   4       50.07       67.24     19.24 o 
   7   3   4       78.17       62.04     23.48 o 
   8   3   4        0.68      -25.27     16.85 o 
   9   3   4      306.82      372.49     65.90 o 
  10   3   4       50.30       55.72     28.26 o 
  11   3   4        2.98        6.14     26.69 o 
 -12   4   4        2.59       21.08     22.56 o 
 -11   4   4       98.22      145.50     36.57 o 
 -10   4   4       53.23       54.89     28.55 o 
  -9   4   4       56.78       59.13     19.63 o 
  -8   4   4      165.07      193.04     30.40 o 
  -7   4   4      189.52      195.00     28.30 o 
  -6   4   4       34.06       25.18      9.41 o 
  -5   4   4      288.93      397.71     46.51 o 
  -4   4   4      123.29      110.55     16.65 o 
  -3   4   4      248.55      287.83     34.82 o 
  -2   4   4       47.56       27.31      8.40 o 
  -1   4   4     4013.93     4032.89    574.86 o 
   0   4   4     2344.19     2390.99    296.57 o 
   1   4   4     2086.24     2081.67    258.44 o 
   2   4   4      165.41      152.03     22.58 o 
   3   4   4      950.84      951.48    139.66 o 
   4   4   4       69.53       58.72     16.42 o 
   5   4   4      756.07      822.51    121.71 o 
   6   4   4      406.78      415.81     75.32 o 
   7   4   4       80.30       57.53     25.82 o 
   8   4   4      106.94       53.77     28.22 o 
   9   4   4       45.46       56.57     52.20 o 
  10   4   4       52.74       15.06     32.18 o 
  11   4   4      144.40      144.57     47.38 o 
 -12   5   4        0.11       16.15     30.79 o 
 -11   5   4       22.12       45.81     35.03 o 
 -10   5   4        4.14       -1.70     19.67 o 
  -9   5   4        2.32       21.96     31.53 o 
  -8   5   4       17.52        5.84     22.78 o 
  -7   5   4     1005.09      939.45    137.32 o 
  -6   5   4       39.77       38.14     11.62 o 
  -5   5   4     1156.88     1180.37    120.11 o 
  -4   5   4       97.86       65.37     14.52 o 
  -3   5   4     3161.82     3107.72    313.48 o 
  -2   5   4      332.46      375.30     40.50 o 
  -1   5   4     4793.88     4804.48    533.44 o 
   0   5   4     1908.27     1978.97    246.10 o 
   1   5   4     1582.11     1758.91    219.05 o 
   2   5   4      375.82      394.81     52.34 o 
   3   5   4     1082.26     1018.62    127.60 o 
   4   5   4      205.61      219.82     37.97 o 
   5   5   4      504.44      473.86     73.32 o 
   6   5   4      206.22      269.90     47.64 o 
   7   5   4      907.31      918.94    138.52 o 
   8   5   4       55.56       43.63     29.06 o 
   9   5   4       38.25       25.09     29.62 o 
  10   5   4       75.19       69.69     35.12 o 
  11   5   4       53.67      108.44     44.87 o 
 -11   6   4       53.19       42.97     61.81 o 
 -10   6   4       65.70       69.38     34.47 o 
  -9   6   4        6.78       22.68     20.70 o 
  -8   6   4       37.89       27.21     23.55 o 
  -7   6   4      289.63      233.98     43.07 o 
  -6   6   4       14.08       21.80     12.75 o 
  -5   6   4      346.22      416.05     49.89 o 
  -4   6   4        4.99        0.12     10.05 o 
  -3   6   4      132.21      140.76     18.48 o 
  -2   6   4     2064.54     2272.96    229.26 o 
  -1   6   4     1444.28     1348.56    151.23 o 
   0   6   4       77.89      100.77     17.27 o 
   1   6   4      266.77      251.17     35.23 o 
   2   6   4       69.19       42.47     13.66 o 
   3   6   4      794.84      718.01     91.38 o 
   4   6   4      477.28      563.94     88.00 o 
   5   6   4       88.47       94.11     24.78 o 
   6   6   4      637.86      747.20    115.84 o 
   7   6   4      369.24      360.18     63.93 o 
   8   6   4        1.15      -32.46     24.04 o 
   9   6   4      428.78      519.81    106.38 o 
  10   6   4       21.66       18.17     29.46 o 
 -11   7   4      116.17      139.57     45.49 o 
 -10   7   4      151.44      198.64     74.46 o 
  -9   7   4      143.55      100.12     40.53 o 
  -8   7   4      138.76      201.20     61.63 o 
  -7   7   4       40.74       15.78     15.91 o 
  -6   7   4        1.45       -6.68     12.33 o 
  -5   7   4       99.48      104.52     19.68 o 
  -4   7   4      849.42      808.13     92.52 o 
  -3   7   4     1250.91     1278.46    144.07 o 
  -2   7   4       30.20       33.51     12.82 o 
  -1   7   4      210.39      234.56     30.87 o 
   0   7   4      351.09      369.44     45.36 o 
   1   7   4      346.10      456.23     54.84 o 
   2   7   4       25.45       -3.78     14.77 o 
   3   7   4       76.80       74.25     22.47 o 
   4   7   4        5.31        8.98     18.08 o 
   5   7   4      205.90      221.17     41.74 o 
   6   7   4      150.76      179.94     37.71 o 
   7   7   4      243.47      293.14     76.98 o 
   8   7   4       89.50       50.30     31.52 o 
   9   7   4       80.94       74.77     37.76 o 
  10   7   4        0.94       -4.37     31.26 o 
 -10   8   4        1.02       -1.22     30.86 o 
  -9   8   4      156.56      167.30     49.14 o 
  -8   8   4       46.26       58.66     27.47 o 
  -7   8   4        7.67       -4.86     18.68 o 
  -6   8   4        4.60      -10.90     13.81 o 
  -5   8   4      350.20      400.93     50.26 o 
  -4   8   4        3.10       -1.08     12.70 o 
  -3   8   4      304.86      408.97     50.52 o 
  -2   8   4       26.82      -16.82     11.21 o 
  -1   8   4      358.15      435.86     53.55 o 
   0   8   4      355.81      386.06     54.86 o 
   1   8   4       29.62        7.79     14.48 o 
   2   8   4      545.62      596.81     81.44 o 
   3   8   4        5.91      -12.54     17.92 o 
   4   8   4      178.74      269.77     56.74 o 
   5   8   4      129.91      136.60     32.94 o 
   6   8   4      162.95      167.19     36.54 o 
   7   8   4      117.62      108.41     30.25 o 
   8   8   4        9.91       -8.76     28.61 o 
   9   8   4       53.08       26.97     34.61 o 
  -9   9   4        0.13       28.80     28.71 o 
  -8   9   4        0.08        4.19     26.84 o 
  -7   9   4       59.20       86.64     27.70 o 
  -6   9   4       22.38       10.88     22.04 o 
  -5   9   4      178.09      197.73     46.15 o 
  -4   9   4        0.39      -13.33     14.02 o 
  -3   9   4       62.16       17.93     31.11 o 
  -2   9   4        0.69       -8.66     16.55 o 
  -1   9   4      851.89      945.16    121.56 o 
   0   9   4       29.12       28.20     20.68 o 
   1   9   4      489.24      641.60     87.68 o 
   2   9   4       44.17       38.01     18.58 o 
   3   9   4       62.87       42.08     23.28 o 
   4   9   4       18.76       25.84     22.26 o 
   5   9   4        7.64      -18.30     19.74 o 
   6   9   4       21.64      -17.33     20.09 o 
   7   9   4      108.14       94.19     29.97 o 
   8   9   4        3.48       11.35     38.08 o 
  -8  10   4        0.88       50.10     34.48 o 
  -7  10   4        6.02      -14.35     20.58 o 
  -6  10   4       51.31       42.82     19.52 o 
  -5  10   4        0.53       -2.33     16.07 o 
  -4  10   4       24.69       17.82     21.88 o 
  -3  10   4       38.49      -12.23     19.57 o 
  -2  10   4       75.84       17.34     23.65 o 
  -1  10   4       14.27        1.94     19.66 o 
   0  10   4      169.01      182.63     34.42 o 
   1  10   4       29.34       -8.69     17.09 o 
   2  10   4       41.15       24.25     25.33 o 
   3  10   4       93.97       80.63     27.93 o 
   4  10   4       74.51       62.73     27.06 o 
   5  10   4      129.16       93.91     46.54 o 
   6  10   4       42.46       41.83     25.67 o 
   7  10   4       35.35       52.55     28.96 o 
   8  10   4       29.69       -0.08     33.29 o 
  -7  11   4        0.01       22.57     31.44 o 
  -6  11   4      167.31      149.92     45.59 o 
  -5  11   4       25.55       -4.99     21.98 o 
  -4  11   4       66.09       -0.01     22.69 o 
  -3  11   4        0.20       -7.22     22.17 o 
  -2  11   4        2.85      -16.32     22.07 o 
  -1  11   4        5.09      -21.26     19.52 o 
   0  11   4      164.49      161.79     42.99 o 
   1  11   4       16.39      -11.71     21.90 o 
   2  11   4       11.28       -3.03     22.06 o 
   3  11   4        6.72      -10.71     25.10 o 
   4  11   4      430.98      440.15     77.18 o 
   5  11   4       11.61      -19.32     24.19 o 
   6  11   4        2.55      -34.98     23.32 o 
  -6  12   4        8.13       36.00     32.86 o 
  -5  12   4       38.15       15.52     30.20 o 
  -4  12   4        0.01      -33.81     22.54 o 
  -3  12   4       25.13        2.93     22.94 o 
  -2  12   4       30.25        1.61     23.44 o 
  -1  12   4        0.67      -41.02     32.51 o 
   0  12   4       41.29       -6.09     36.11 o 
   1  12   4       28.27       29.93     27.85 o 
   2  12   4       51.27       -5.45     42.67 o 
   3  12   4       31.53       33.17     37.72 o 
   4  12   4       64.18      -10.09     31.47 o 
   5  12   4        0.57      -48.16     43.50 o 
  -3  13   4       16.01       16.58     27.73 o 
  -2  13   4      111.75      111.43     36.93 o 
  -1  13   4        1.54        6.13     25.23 o 
   0  13   4        0.69      -18.77     25.33 o 
   1  13   4       26.60       44.65     30.44 o 
   2  13   4       43.19       50.97     70.58 o 
   3  13   4        0.01      -31.44     35.55 o 
 -13   0   5       20.60       -8.63     57.19 o 
 -11   0   5        4.52      -14.99     23.48 o 
  -9   0   5        2.68      -15.91     15.61 o 
  -7   0   5      320.95      370.61     71.13 o 
  -5   0   5      738.01      687.99    122.02 o 
  -3   0   5    14714.49    13481.96   2328.80 o 
  -1   0   5    22964.22    21797.38   3762.32 o 
   1   0   5      535.07      436.61    111.67 o 
   3   0   5      423.92      518.16    103.39 o 
   5   0   5      719.67      660.49    170.27 o 
   7   0   5       62.59       38.39     29.53 o 
   9   0   5      222.75      190.78     67.92 o 
  11   0   5       95.15       94.60     34.76 o 
 -12   1   5       90.95       90.80     25.32 o 
 -11   1   5      207.91      194.44     35.07 o 
 -10   1   5      120.83      150.30     28.64 o 
  -9   1   5      342.71      334.32     48.64 o 
  -8   1   5       15.49        6.58     16.70 o 
  -7   1   5       55.42       50.30     14.43 o 
  -6   1   5       61.59       46.78     13.51 o 
  -5   1   5      519.65      522.39     67.21 o 
  -4   1   5      158.00      189.10     27.07 o 
  -3   1   5     7791.72     7192.53    879.10 o 
  -2   1   5    13513.89    13093.32   1598.71 o 
  -1   1   5     2279.19     2293.34    280.70 o 
   0   1   5       13.52        3.92      7.33 o 
   1   1   5       93.58      104.86     19.61 o 
   2   1   5     2017.22     1776.46    314.59 o 
   3   1   5      421.98      456.30     71.87 o 
   4   1   5      424.26      573.98     91.06 o 
   5   1   5       37.42       13.24     13.28 o 
   6   1   5      166.07      146.51     31.74 o 
   7   1   5      212.75      199.50     39.41 o 
   8   1   5        1.05      -18.82     15.67 o 
   9   1   5        4.06       -9.54     18.75 o 
  10   1   5        2.05       11.00     20.51 o 
  11   1   5       14.33       30.47     30.53 o 
 -12   2   5       45.28       34.70     19.53 o 
 -11   2   5       28.77       30.44     18.54 o 
 -10   2   5       88.32       68.03     19.64 o 
  -9   2   5      245.69      284.64     47.69 o 
  -8   2   5      362.36      384.35     53.42 o 
  -7   2   5      157.74      141.42     29.24 o 
  -6   2   5        2.42      -13.08      8.72 o 
  -5   2   5       18.78       19.14     10.89 o 
  -4   2   5      113.96      132.48     20.71 o 
  -3   2   5      499.20      527.43     66.65 o 
  -2   2   5      862.15      700.36    100.32 o 
  -1   2   5      460.72      425.59     62.02 o 
   0   2   5      687.63      575.69     83.08 o 
   1   2   5       47.98       49.53     12.10 o 
   2   2   5     1210.79     1088.92    194.16 o 
   3   2   5     2686.48     2704.62    478.88 o 
   4   2   5     2004.17     1888.96    335.67 o 
   5   2   5       58.49       45.94     25.36 o 
   6   2   5      273.11      285.14     51.93 o 
   7   2   5       11.33       -6.96     18.03 o 
   8   2   5      635.60      730.49    119.58 o 
   9   2   5       41.27       21.32     21.72 o 
  10   2   5       43.09       36.57     23.37 o 
  11   2   5        7.94        8.29     24.13 o 
 -12   3   5        1.69       20.98     39.64 o 
 -11   3   5      103.22       82.36     26.21 o 
 -10   3   5       63.67       68.75     38.21 o 
  -9   3   5       67.12       69.27     20.67 o 
  -8   3   5      113.40       81.57     34.42 o 
  -7   3   5     1002.67     1135.30    141.64 o 
  -6   3   5     2199.29     2342.03    288.62 o 
  -5   3   5       31.96       21.54      8.18 o 
  -4   3   5      184.01      154.69     21.38 o 
  -3   3   5     1076.50     1033.67    127.93 o 
  -2   3   5     2806.56     2946.64    360.36 o 
  -1   3   5      910.52      859.31    106.25 o 
   0   3   5      286.94      373.65     55.63 o 
   1   3   5      198.08      267.17     41.61 o 
   2   3   5      153.17      171.93     35.94 o 
   3   3   5     1381.34     1279.70    228.38 o 
   4   3   5       10.14      -12.29     23.30 o 
   5   3   5      164.06      202.17     43.62 o 
   6   3   5       20.46      -11.00     12.35 o 
   7   3   5        2.59      -11.99     20.52 o 
   8   3   5        0.32      -15.68     22.37 o 
   9   3   5      447.62      361.94     65.75 o 
  10   3   5       43.60       41.90     26.30 o 
  11   3   5       19.94      -29.74     29.61 o 
 -12   4   5        3.96       12.19     30.22 o 
 -11   4   5        4.84       22.16     23.61 o 
 -10   4   5        1.61        4.44     19.25 o 
  -9   4   5       34.38       28.68     17.55 o 
  -8   4   5      437.15      444.66     56.48 o 
  -7   4   5       91.44      101.93     19.21 o 
  -6   4   5      534.55      567.56     60.12 o 
  -5   4   5       33.94       14.36     11.86 o 
  -4   4   5      449.28      434.51     50.37 o 
  -3   4   5     2606.97     2558.52    282.06 o 
  -2   4   5     4844.13     4833.15    531.40 o 
  -1   4   5      149.50      147.36     25.83 o 
   0   4   5     2817.19     2832.41    403.47 o 
   1   4   5     1686.72     1607.91    229.31 o 
   2   4   5      664.29      752.53    109.09 o 
   3   4   5       89.54      128.21     26.11 o 
   4   4   5     2725.22     2600.09    376.86 o 
   5   4   5     1904.14     1849.85    269.66 o 
   6   4   5       34.92       29.30     16.33 o 
   7   4   5        3.72      -19.68     36.48 o 
   8   4   5        0.15      -13.51     21.30 o 
   9   4   5       54.20       41.85     69.81 o 
  10   4   5        4.71        0.07     26.79 o 
  11   4   5        4.40       20.75     46.23 o 
 -12   5   5        3.02       10.38     27.55 o 
 -11   5   5       14.53       22.60     31.02 o 
 -10   5   5        6.91       38.14     27.86 o 
  -9   5   5      173.37      125.17     30.52 o 
  -8   5   5      249.58      270.92     72.04 o 
  -7   5   5        1.02      -25.40     16.93 o 
  -6   5   5      163.86      137.09     24.03 o 
  -5   5   5        2.19      -11.58      9.10 o 
  -4   5   5      150.00      128.02     19.16 o 
  -3   5   5        2.69        3.84      8.96 o 
  -2   5   5      437.44      548.58     62.56 o 
  -1   5   5      548.35      562.37     71.72 o 
   0   5   5       33.41       34.95     11.91 o 
   1   5   5      467.58      519.80     66.98 o 
   2   5   5      236.58      286.69     38.19 o 
   3   5   5      556.59      624.92     80.13 o 
   4   5   5        1.37       -2.91     21.79 o 
   5   5   5        4.34        8.61     19.39 o 
   6   5   5      566.68      649.22    100.54 o 
   7   5   5      206.61      179.82     36.29 o 
   8   5   5        6.49       -7.29     26.28 o 
   9   5   5       76.04       42.18     31.09 o 
  10   5   5       60.40       31.16     55.15 o 
  11   5   5       56.69       45.64     59.83 o 
 -11   6   5       98.25      168.66     71.15 o 
 -10   6   5       83.92      132.65     40.45 o 
  -9   6   5       20.32       36.45     27.71 o 
  -8   6   5      138.08      193.45     48.82 o 
  -7   6   5      286.28      240.98     44.05 o 
  -6   6   5      604.07      725.87     91.23 o 
  -5   6   5        0.67       -3.52     17.31 o 
  -4   6   5       16.43       -1.20     11.66 o 
  -3   6   5       31.63       46.35     12.41 o 
  -2   6   5     1558.99     1404.59    155.98 o 
  -1   6   5     1659.86     1715.15    214.00 o 
   0   6   5     2211.23     2210.16    274.81 o 
   1   6   5     1750.26     1817.94    226.76 o 
   2   6   5      163.82      173.23     27.21 o 
   3   6   5       35.71       21.94     12.30 o 
   4   6   5      631.48      723.25    110.75 o 
   5   6   5       12.32        0.99     16.32 o 
   6   6   5       13.51       -8.16     15.92 o 
   7   6   5       30.45        3.49     17.84 o 
   8   6   5        1.74      -13.40     23.22 o 
   9   6   5        0.03       11.25     47.02 o 
  10   6   5       10.04        2.09     32.72 o 
 -11   7   5       12.60       76.80     42.13 o 
 -10   7   5        6.64       22.84     27.66 o 
  -9   7   5       56.44       39.86     32.42 o 
  -8   7   5      210.13      255.50     58.45 o 
  -7   7   5       52.67      114.54     36.82 o 
  -6   7   5       54.23       14.02     37.78 o 
  -5   7   5      174.76      171.94     33.25 o 
  -4   7   5      216.11      255.53     33.86 o 
  -3   7   5       36.05       18.12     14.71 o 
  -2   7   5      120.16      107.51     19.84 o 
  -1   7   5      300.73      369.13     50.12 o 
   0   7   5      342.21      505.61     65.09 o 
   1   7   5        0.12        0.58     16.69 o 
   2   7   5      161.40      188.93     35.15 o 
   3   7   5      128.07      117.66     27.62 o 
   4   7   5      209.62      231.18     42.36 o 
   5   7   5        8.54      -19.05     16.22 o 
   6   7   5      226.86      202.60     40.66 o 
   7   7   5        0.91      -28.25     18.83 o 
   8   7   5       15.67       -1.93     26.66 o 
   9   7   5        0.08       -5.69     31.55 o 
  10   7   5        2.36        5.26     32.52 o 
 -10   8   5       42.42       -6.27     39.13 o 
  -9   8   5       10.72        9.12     28.51 o 
  -8   8   5        4.83       11.45     25.54 o 
  -7   8   5        3.65       -1.59     22.21 o 
  -6   8   5      238.29      279.70     49.49 o 
  -5   8   5        4.27      -19.50     13.00 o 
  -4   8   5        1.42      -18.77     16.68 o 
  -3   8   5       73.55       76.44     27.19 o 
  -2   8   5      251.21      302.96     39.58 o 
  -1   8   5      182.53      171.20     26.20 o 
   0   8   5       29.66       12.61     22.39 o 
   1   8   5       75.11       62.98     38.59 o 
   2   8   5      208.64      185.07     38.19 o 
   3   8   5      270.66      339.61     58.18 o 
   4   8   5      440.67      516.61     83.72 o 
   5   8   5      162.33      246.92     83.30 o 
   6   8   5       37.06        5.85     20.67 o 
   7   8   5      157.00      141.44     46.97 o 
   8   8   5      202.77      153.09     47.38 o 
   9   8   5       53.27       77.96     52.71 o 
  -9   9   5        0.23       -9.65     27.20 o 
  -8   9   5        0.81       26.98     31.13 o 
  -7   9   5        4.32        0.57     24.07 o 
  -6   9   5        0.02       11.33     18.78 o 
  -5   9   5       18.51       -5.12     15.25 o 
  -4   9   5       50.68       35.97     21.79 o 
  -3   9   5       21.21        9.87     16.31 o 
  -2   9   5      947.25     1009.01    152.29 o 
  -1   9   5        1.74      -24.74     16.49 o 
   0   9   5      912.53      913.00    117.58 o 
   1   9   5      245.15      274.90     50.28 o 
   2   9   5      117.51       91.44     41.47 o 
   3   9   5      215.17      229.14     44.82 o 
   4   9   5      166.10      158.57     35.80 o 
   5   9   5        9.31       -9.19     23.49 o 
   6   9   5        9.39        5.37     35.94 o 
   7   9   5        3.04        0.84     22.34 o 
   8   9   5       59.02       19.14     33.75 o 
  -8  10   5       28.62       29.48     33.10 o 
  -7  10   5        8.06       42.49     27.00 o 
  -6  10   5       53.02       47.76     24.63 o 
  -5  10   5        1.87       -2.47     16.09 o 
  -4  10   5       77.22      108.55     30.78 o 
  -3  10   5       11.54      -16.75     19.91 o 
  -2  10   5       72.31       82.07     42.48 o 
  -1  10   5       54.19        0.40     19.19 o 
   0  10   5      151.00      155.81     37.35 o 
   1  10   5       87.85      120.97     42.51 o 
   2  10   5       34.44        2.32     28.27 o 
   3  10   5       54.38       63.98     27.77 o 
   4  10   5        1.51       -7.83     20.66 o 
   5  10   5        5.99      -43.15     28.76 o 
   6  10   5      114.88       62.32     29.92 o 
   7  10   5        2.88      -32.66     22.10 o 
  -7  11   5       38.18       77.82     56.81 o 
  -6  11   5       37.84       95.27     58.41 o 
  -5  11   5      215.19      291.84     56.92 o 
  -4  11   5      161.26      158.86     39.36 o 
  -3  11   5        0.01      -12.31     20.85 o 
  -2  11   5      156.29      141.15     36.34 o 
  -1  11   5      124.56       84.64     31.09 o 
   0  11   5        0.04      -26.26     32.79 o 
   1  11   5       21.04        4.39     31.11 o 
   2  11   5      173.85      313.98     73.70 o 
   3  11   5        0.01      -37.27     24.84 o 
   4  11   5        3.12      -34.53     28.30 o 
   5  11   5      127.01      134.77     47.65 o 
   6  11   5      116.49       74.14     56.55 o 
  -6  12   5       75.51       78.32     57.00 o 
  -5  12   5       78.98       94.16     33.90 o 
  -4  12   5       61.48       55.28     28.72 o 
  -3  12   5        3.66      -15.30     22.79 o 
  -2  12   5       98.49      120.67     35.50 o 
  -1  12   5       71.41       64.81     30.55 o 
   0  12   5        3.91      -28.36     32.14 o 
   1  12   5       15.52       -7.75     31.86 o 
   2  12   5        0.07      -23.77     33.48 o 
   3  12   5      144.43      249.98     69.43 o 
   4  12   5        0.79      -45.71     30.47 o 
  -3  13   5        3.28      -17.79     24.54 o 
  -2  13   5        1.97       14.03     35.40 o 
  -1  13   5       40.69      -14.72     34.14 o 
   0  13   5      134.26       49.61     41.50 o 
   1  13   5        3.76        5.36     35.88 o 
   2  13   5        3.20       17.08     37.06 o 
 -12   0   6      408.66      485.65     97.84 o 
 -10   0   6      410.40      454.99     90.49 o 
  -8   0   6     1816.99     1770.89    309.04 o 
  -6   0   6      132.64      157.01     46.42 o 
  -4   0   6     3893.34     3737.73    646.96 o 
  -2   0   6     3295.37     3099.66    536.34 o 
   0   0   6     1076.76      948.97    166.00 o 
   2   0   6    15804.31    15307.35   2881.88 o 
   4   0   6       15.42       25.33     16.29 o 
   6   0   6      327.76      299.55     99.39 o 
   8   0   6      133.03      114.55     55.95 o 
  10   0   6        2.16       13.55     42.16 o 
 -12   1   6        1.91        6.41     18.79 o 
 -11   1   6        5.55       10.79     17.45 o 
 -10   1   6        0.89       -8.21     14.46 o 
  -9   1   6       13.08        7.22     15.22 o 
  -8   1   6       18.58       11.71     13.99 o 
  -7   1   6       31.28        7.41     11.57 o 
  -6   1   6      198.36      240.14     35.27 o 
  -5   1   6      565.25      608.39     76.46 o 
  -4   1   6      485.02      521.81     64.88 o 
  -3   1   6       40.12       41.16     10.46 o 
  -2   1   6      462.45      494.66     62.42 o 
  -1   1   6      670.31      630.82     78.35 o 
   0   1   6        1.98      -10.42      6.95 o 
   1   1   6     1962.57     1865.28    281.15 o 
   2   1   6        3.81      -11.23     10.08 o 
   3   1   6      944.31      874.37    156.65 o 
   4   1   6      135.63       69.69     30.76 o 
   5   1   6        0.34        1.25     12.48 o 
   6   1   6       36.38       19.07     16.08 o 
   7   1   6      958.36      971.39    151.43 o 
   8   1   6        0.59      -17.69     16.79 o 
   9   1   6      493.49      553.95     94.07 o 
  10   1   6       87.76       60.74     27.27 o 
  11   1   6        0.25       -3.66     27.13 o 
 -12   2   6        0.00       21.44     18.93 o 
 -11   2   6        1.74        4.45     17.00 o 
 -10   2   6      120.99      138.73     27.60 o 
  -9   2   6       38.02       53.49     18.39 o 
  -8   2   6       28.29        4.34     15.06 o 
  -7   2   6     1041.10     1046.34    130.59 o 
  -6   2   6      360.88      430.25     57.14 o 
  -5   2   6      810.31      768.45     96.03 o 
  -4   2   6     1121.97     1143.92    140.99 o 
  -3   2   6      396.58      514.37     64.59 o 
  -2   2   6      211.77      298.36     45.95 o 
  -1   2   6     4910.67     4574.39    640.90 o 
   0   2   6      396.77      393.08     51.30 o 
   1   2   6      279.61      347.90     51.51 o 
   2   2   6      280.76      357.35     67.70 o 
   3   2   6      715.02      601.68    109.24 o 
   4   2   6      133.21      263.33     53.99 o 
   5   2   6       75.49      123.13     36.64 o 
   6   2   6      521.94      586.03     94.78 o 
   7   2   6      804.96      998.40    155.12 o 
   8   2   6      125.35       86.00     28.30 o 
   9   2   6        4.77       11.99     21.19 o 
  10   2   6        0.10        5.03     21.94 o 
  11   2   6        3.07      -13.10     24.79 o 
 -12   3   6       28.32       98.45     37.29 o 
 -11   3   6      123.71      145.33     79.93 o 
 -10   3   6      142.48      180.86     31.72 o 
  -9   3   6      191.99      148.96     34.92 o 
  -8   3   6       16.07       -2.88     13.29 o 
  -7   3   6       19.57        3.48     12.79 o 
  -6   3   6       50.36       52.66     12.62 o 
  -5   3   6      490.77      576.81     85.57 o 
  -4   3   6       86.59       90.40     15.35 o 
  -3   3   6      977.97     1015.98    125.45 o 
  -2   3   6      423.96      569.31     81.36 o 
  -1   3   6      569.82      529.58     76.97 o 
   0   3   6       92.89       86.84     16.77 o 
   1   3   6     1082.67      988.16    141.64 o 
   2   3   6      902.97      912.38    131.61 o 
   3   3   6      657.79      579.14    105.31 o 
   4   3   6      208.01      301.57     60.14 o 
   5   3   6        6.60       -8.44     16.47 o 
   6   3   6        2.85      -19.66     17.49 o 
   7   3   6      776.13      951.28    178.44 o 
   8   3   6       17.64      -14.92     21.39 o 
   9   3   6      279.67      350.93     75.90 o 
  10   3   6        0.25        9.42     28.31 o 
  11   3   6       13.85       18.53     31.62 o 
 -12   4   6        3.62       35.25     31.24 o 
 -11   4   6        0.04      -29.82     41.41 o 
 -10   4   6        8.22       -9.74     21.82 o 
  -9   4   6       66.01       38.26     22.74 o 
  -8   4   6       14.16       -1.24     12.75 o 
  -7   4   6      182.12      196.37     28.33 o 
  -6   4   6        0.67      -12.96      8.64 o 
  -5   4   6      236.03      296.78     36.84 o 
  -4   4   6      456.63      516.81     59.95 o 
  -3   4   6     1924.66     1758.37    216.41 o 
  -2   4   6      591.64      598.73     75.09 o 
  -1   4   6        1.74       -3.93      6.28 o 
   0   4   6     4761.59     4702.04    668.66 o 
   1   4   6       25.00       16.28     10.68 o 
   2   4   6     3612.03     3478.68    494.65 o 
   3   4   6        4.36        8.12     44.31 o 
   4   4   6     1179.13     1063.00    191.25 o 
   5   4   6      541.66      623.81     96.10 o 
   6   4   6      212.79      209.51     38.79 o 
   7   4   6      849.61      946.51    200.03 o 
   8   4   6        3.57       13.24     25.56 o 
   9   4   6        2.79        1.88     26.58 o 
  10   4   6        2.93       33.20     32.39 o 
  11   4   6        0.25       30.04     34.42 o 
 -12   5   6       13.63       73.56     38.57 o 
 -11   5   6       31.32       52.03     48.65 o 
 -10   5   6        2.08        1.54     26.95 o 
  -9   5   6        5.14        6.91     23.61 o 
  -8   5   6       70.82       71.10     34.84 o 
  -7   5   6      110.61       79.78     23.65 o 
  -6   5   6       61.49       59.31     14.37 o 
  -5   5   6       43.72       17.63     11.30 o 
  -4   5   6      137.63      126.11     19.90 o 
  -3   5   6      116.35      121.88     23.46 o 
  -2   5   6      571.91      633.56     71.71 o 
  -1   5   6     1446.05     1430.62    178.18 o 
   0   5   6      126.46      136.38     28.05 o 
   1   5   6      246.04      315.67     43.14 o 
   2   5   6      675.06      685.19     87.23 o 
   3   5   6      328.57      326.49     43.79 o 
   4   5   6      123.68      127.11     26.65 o 
   5   5   6      927.22      974.78    143.32 o 
   6   5   6       73.06       51.16     20.78 o 
   7   5   6        2.26       -7.18     23.39 o 
   8   5   6       11.77      -10.80     24.17 o 
   9   5   6       37.80       42.43     32.44 o 
  10   5   6        0.02       -5.47     29.85 o 
 -11   6   6       18.85        2.44     29.06 o 
 -10   6   6       80.54       57.51     59.18 o 
  -9   6   6        7.73        8.78     25.22 o 
  -8   6   6      482.97      587.95    124.31 o 
  -7   6   6      128.45      114.41     38.42 o 
  -6   6   6        0.32       -2.61     16.06 o 
  -5   6   6      573.34      818.30    119.27 o 
  -4   6   6        3.35       -2.78     13.12 o 
  -3   6   6      365.58      447.26     53.42 o 
  -2   6   6       70.13       74.83     17.17 o 
  -1   6   6      819.13      762.35     96.73 o 
   0   6   6      633.78      650.72     84.27 o 
   1   6   6       88.51       84.96     18.52 o 
   2   6   6       56.38       65.66     24.38 o 
   3   6   6      161.50      181.33     41.48 o 
   4   6   6        2.47      -18.39     12.26 o 
   5   6   6      134.35      119.89     29.59 o 
   6   6   6        2.13        7.92     19.67 o 
   7   6   6      823.33      979.46    149.66 o 
   8   6   6      607.37      699.98    135.92 o 
   9   6   6      150.94      200.62     68.73 o 
  10   6   6        0.55       -3.80     36.13 o 
 -11   7   6       65.35      117.04     43.83 o 
 -10   7   6       20.67       40.93     28.84 o 
  -9   7   6        0.07       15.83     25.29 o 
  -8   7   6      491.80      613.60    118.49 o 
  -7   7   6       57.87       40.19     29.34 o 
  -6   7   6       37.17        3.16     28.97 o 
  -5   7   6       41.53      -10.47     31.89 o 
  -4   7   6      196.33      209.51     39.09 o 
  -3   7   6      247.80      288.50     48.75 o 
  -2   7   6      137.33      176.22     28.85 o 
  -1   7   6      934.44      892.02    113.28 o 
   0   7   6       46.23       31.01     14.72 o 
   1   7   6        9.98       11.44     16.88 o 
   2   7   6       33.48       33.80     17.38 o 
   3   7   6        0.96        4.87     16.83 o 
   4   7   6       35.95       15.52     18.40 o 
   5   7   6      211.06      250.30     46.45 o 
   6   7   6      102.59      109.60     29.09 o 
   7   7   6        3.29       -2.80     18.91 o 
   8   7   6      300.40      234.93     77.59 o 
   9   7   6        8.09      -39.25     26.17 o 
 -10   8   6        0.67       -4.48     29.20 o 
  -9   8   6        1.72       22.86     28.36 o 
  -8   8   6       19.13       71.73     31.54 o 
  -7   8   6       36.84       50.57     28.90 o 
  -6   8   6       60.73       50.84     21.87 o 
  -5   8   6       39.47       14.86     18.92 o 
  -4   8   6        8.87       -6.11     22.97 o 
  -3   8   6      270.10      313.98     53.71 o 
  -2   8   6      352.39      396.84     65.70 o 
  -1   8   6      127.67      133.71     31.73 o 
   0   8   6      579.14      630.63    159.92 o 
   1   8   6      228.32      214.73     41.83 o 
   2   8   6      104.42      107.03     27.73 o 
   3   8   6     1719.08     1970.98    287.97 o 
   4   8   6        0.31      -24.04     16.03 o 
   5   8   6       53.83       44.77     22.53 o 
   6   8   6       39.73        7.18     19.79 o 
   7   8   6       46.43       29.68     28.08 o 
   8   8   6        3.56       23.01     30.85 o 
   9   8   6       14.28       22.20     37.64 o 
  -9   9   6        1.18       24.29     29.62 o 
  -8   9   6       34.15       13.05     31.82 o 
  -7   9   6       70.53       -0.59     47.42 o 
  -6   9   6      328.96      332.78     57.70 o 
  -5   9   6        2.87        4.55     19.07 o 
  -4   9   6       69.27      100.55     27.96 o 
  -3   9   6      348.54      375.39     62.02 o 
  -2   9   6      329.52      361.08     78.35 o 
  -1   9   6        3.66       23.32     27.09 o 
   0   9   6      101.16      157.92     46.21 o 
   1   9   6       71.35       69.19     36.64 o 
   2   9   6      385.32      562.17    113.93 o 
   3   9   6      314.78      406.82     69.38 o 
   4   9   6       84.25      135.09     33.39 o 
   5   9   6       23.50      -11.54     18.54 o 
   6   9   6        5.20      -24.29     19.39 o 
   7   9   6        4.56      -35.25     23.50 o 
   8   9   6       71.91       52.73     36.20 o 
  -8  10   6       43.31       51.69     32.90 o 
  -7  10   6        1.12       28.81     29.09 o 
  -6  10   6        4.36       -0.51     20.09 o 
  -5  10   6       11.82       -8.79     18.55 o 
  -4  10   6       23.99      -15.22     25.01 o 
  -3  10   6      712.33      875.47    168.02 o 
  -2  10   6       39.34      -52.26     55.43 o 
  -1  10   6       10.99      -24.06     25.70 o 
   0  10   6       83.55       37.54     53.91 o 
   1  10   6      200.79      151.64     48.63 o 
   2  10   6        6.22       -4.53     27.90 o 
   3  10   6        9.57      -39.23     26.15 o 
   4  10   6       14.45      -37.43     24.95 o 
   5  10   6        1.96       -1.56     29.18 o 
   6  10   6       18.71        4.36     24.48 o 
   7  10   6      151.32      158.12     50.20 o 
  -7  11   6       23.11      106.37     61.43 o 
  -6  11   6        0.90       52.78     53.31 o 
  -5  11   6       41.61       49.90     34.65 o 
  -4  11   6       13.71      -38.19     25.46 o 
  -3  11   6       13.18       29.74     31.56 o 
  -2  11   6        9.42      -41.05     27.53 o 
  -1  11   6      214.24      192.57     56.01 o 
   0  11   6       15.12       21.57     60.12 o 
   1  11   6        0.82      -40.03     26.69 o 
   2  11   6       33.13       -7.34     32.91 o 
   3  11   6       65.65       96.49     43.64 o 
   4  11   6       10.97      -36.12     29.06 o 
   5  11   6        0.03      -35.44     29.32 o 
   6  11   6        6.24      -22.34     41.39 o 
  -5  12   6        1.35        5.73     28.66 o 
  -4  12   6        1.67      -18.35     31.08 o 
  -3  12   6       75.84      151.89     49.92 o 
  -2  12   6        0.07      -16.52     31.82 o 
  -1  12   6       44.77       25.61     37.26 o 
   0  12   6        6.61       -8.66     33.18 o 
   1  12   6       35.55       36.74     37.13 o 
   2  12   6        3.51        1.85     40.14 o 
   3  12   6       83.26       65.79     42.61 o 
   4  12   6       28.39      -26.28     35.56 o 
  -2  13   6        2.44      -31.28     37.95 o 
  -1  13   6        5.82        5.34     53.88 o 
   0  13   6        1.53      -57.81     39.96 o 
   1  13   6        5.93      -32.71     35.57 o 
 -11   0   7      296.17      542.18    150.36 o 
  -9   0   7        1.99        4.90     19.69 o 
  -7   0   7       20.23        1.78     16.87 o 
  -5   0   7      621.76      744.82    160.27 o 
  -3   0   7     1330.18     1279.22    222.43 o 
  -1   0   7      546.61      452.70     80.84 o 
   1   0   7     1779.77     1713.17    429.19 o 
   3   0   7      263.54      277.22     59.16 o 
   5   0   7     1085.65     1098.40    205.74 o 
   7   0   7     2558.53     2586.78    488.88 o 
   9   0   7      555.03      665.74    209.30 o 
  11   0   7        1.55       43.80     30.16 o 
 -12   1   7       12.93      -27.11     18.07 o 
 -11   1   7       17.14       39.50     20.20 o 
 -10   1   7       42.84       31.88     17.71 o 
  -9   1   7      153.08      191.14     34.57 o 
  -8   1   7        0.31      -12.03     12.90 o 
  -7   1   7        8.80       -2.91     14.35 o 
  -6   1   7        7.07       -4.39     14.68 o 
  -5   1   7       22.54       -4.04      9.69 o 
  -4   1   7      172.50      231.17     32.54 o 
  -3   1   7     1481.06     1276.43    157.38 o 
  -2   1   7     2081.22     1946.13    238.89 o 
  -1   1   7      444.76      486.42     61.19 o 
   0   1   7      876.13      866.20    107.35 o 
   1   1   7      536.77      524.80     76.50 o 
   2   1   7      136.37      136.10     25.95 o 
   3   1   7       12.34       11.51     14.30 o 
   4   1   7     1340.19     1104.60    198.10 o 
   5   1   7        1.34      -16.76     12.82 o 
   6   1   7        0.04      -11.15     15.30 o 
   7   1   7        5.02      -15.30     15.92 o 
   8   1   7      365.60      346.91     84.40 o 
   9   1   7        4.80       -9.06     18.22 o 
  10   1   7       19.55       37.36     23.84 o 
  11   1   7        1.77       21.57     26.42 o 
 -12   2   7        8.38        3.43     27.89 o 
 -11   2   7      243.66      274.74     43.96 o 
 -10   2   7       41.34       53.91     19.59 o 
  -9   2   7      213.72      232.30     55.49 o 
  -8   2   7       32.70       11.70     14.39 o 
  -7   2   7      335.54      362.62     49.63 o 
  -6   2   7      652.32      730.22     93.29 o 
  -5   2   7      958.72      974.24    121.03 o 
  -4   2   7      805.31      773.26     96.52 o 
  -3   2   7     4875.48     4886.17    597.73 o 
  -2   2   7       31.60       13.75     12.07 o 
  -1   2   7       87.11       68.21     16.44 o 
   0   2   7       85.31       73.53     15.43 o 
   1   2   7      188.86      313.97     43.20 o 
   2   2   7     1145.04     1171.16    208.82 o 
   3   2   7       27.51      -19.53     13.02 o 
   4   2   7       15.36       22.24     18.38 o 
   5   2   7      132.82      159.51     39.34 o 
   6   2   7      997.20     1081.49    196.00 o 
   7   2   7       29.80        2.12     24.61 o 
   8   2   7       34.23      -10.92     21.04 o 
   9   2   7       26.34       24.00     22.37 o 
  10   2   7        0.82        2.21     23.99 o 
  11   2   7        4.44       16.68     26.90 o 
 -12   3   7       74.57       71.70     37.06 o 
 -11   3   7        3.46        2.96     27.12 o 
 -10   3   7      159.88      163.37     34.16 o 
  -9   3   7      316.80      370.17     59.01 o 
  -8   3   7      423.64      500.13     66.59 o 
  -7   3   7      322.06      420.53     57.93 o 
  -6   3   7      236.33      279.25     39.32 o 
  -5   3   7      807.31      751.31    108.74 o 
  -4   3   7     2573.31     2579.37    291.32 o 
  -3   3   7      932.44      864.32    123.97 o 
  -2   3   7        1.89        7.31     13.61 o 
  -1   3   7       48.00       51.31     15.78 o 
   0   3   7       22.88       20.05      9.59 o 
   1   3   7      535.17      612.68     89.01 o 
   2   3   7      750.88      728.58    105.79 o 
   3   3   7      232.21      227.76     47.81 o 
   4   3   7     1756.85     1734.21    309.27 o 
   5   3   7      190.19      148.12     68.38 o 
   6   3   7        1.17      -26.25     17.50 o 
   7   3   7      422.98      458.21     92.44 o 
   8   3   7       12.35      -11.13     22.90 o 
   9   3   7       60.66       27.10     27.75 o 
  10   3   7       41.56       42.34     31.78 o 
  11   3   7       14.73       22.79     32.94 o 
 -12   4   7       24.82       34.36     30.83 o 
 -11   4   7      124.61      158.40     47.10 o 
 -10   4   7      225.00      287.34     64.99 o 
  -9   4   7      279.56      397.56     81.39 o 
  -8   4   7       52.48        7.49     26.23 o 
  -7   4   7      615.45      720.17     84.69 o 
  -6   4   7       67.81       58.84     12.55 o 
  -5   4   7      309.78      350.42     48.21 o 
  -4   4   7      162.19      195.63     28.67 o 
  -3   4   7      107.20      171.42     30.46 o 
  -2   4   7      156.91      238.13     39.49 o 
  -1   4   7      358.50      492.31     74.48 o 
   0   4   7        3.86       -9.17      8.82 o 
   1   4   7     1659.93     1570.84    225.06 o 
   2   4   7       14.38        5.37     11.26 o 
   3   4   7      176.08      279.99     49.48 o 
   4   4   7      324.97      373.20     73.17 o 
   5   4   7        5.37      -16.66     19.53 o 
   6   4   7       25.23        7.90     15.66 o 
   7   4   7      424.55      402.81     83.69 o 
   8   4   7      172.28      201.53     51.32 o 
   9   4   7       19.27       28.26     31.05 o 
  10   4   7       49.94       40.94     35.49 o 
 -11   5   7       16.12       23.45     32.93 o 
 -10   5   7      152.32      158.59     73.95 o 
  -9   5   7       44.53       67.85     32.63 o 
  -8   5   7       25.44       30.45     25.60 o 
  -7   5   7      177.49      183.11     46.84 o 
  -6   5   7      274.84      384.00     53.53 o 
  -5   5   7       25.09       -0.68     12.98 o 
  -4   5   7      459.07      619.58     80.57 o 
  -3   5   7       69.15       71.28     19.82 o 
  -2   5   7     1009.80     1178.48    145.10 o 
  -1   5   7       46.02       46.40     12.57 o 
   0   5   7      116.05      109.04     22.10 o 
   1   5   7      921.17      844.03    122.39 o 
   2   5   7      202.72      230.57     39.25 o 
   3   5   7        0.22      -15.81     10.54 o 
   4   5   7      238.19      303.32     43.41 o 
   5   5   7       92.64       82.97     23.50 o 
   6   5   7      817.22      787.01    118.36 o 
   7   5   7      121.52       72.50     32.16 o 
   8   5   7       97.21       97.73     79.65 o 
   9   5   7       16.33        1.91     29.95 o 
  10   5   7       18.25       35.43     34.51 o 
 -11   6   7        1.66       17.26     40.71 o 
 -10   6   7        0.09       -1.94     24.82 o 
  -9   6   7       27.92       68.87     62.52 o 
  -8   6   7        2.62      -25.35     21.11 o 
  -7   6   7      223.08      190.86     48.75 o 
  -6   6   7      181.61      251.61     45.38 o 
  -5   6   7      280.04      316.94     53.14 o 
  -4   6   7      734.92      786.73    116.05 o 
  -3   6   7      871.32      808.85    101.77 o 
  -2   6   7      112.44      113.69     22.23 o 
  -1   6   7       82.71       93.05     21.93 o 
   0   6   7        6.70        8.59     13.64 o 
   1   6   7     2187.85     2187.44    272.53 o 
   2   6   7      579.52      663.61     86.37 o 
   3   6   7      247.10      276.46     40.46 o 
   4   6   7      467.84      574.65     89.73 o 
   5   6   7      712.45      728.76    111.18 o 
   6   6   7      476.84      496.48     79.90 o 
   7   6   7        0.30       -2.00     16.41 o 
   8   6   7        3.35       25.72     28.22 o 
   9   6   7       44.94       16.32     32.99 o 
 -10   7   7      157.48      123.88     41.48 o 
  -9   7   7        0.19      -17.83     23.91 o 
  -8   7   7      268.12      295.41     65.75 o 
  -7   7   7       58.75       79.42     31.93 o 
  -6   7   7      117.36       83.66     49.86 o 
  -5   7   7        0.88      -21.37     14.24 o 
  -4   7   7      381.09      496.13     79.25 o 
  -3   7   7     1077.15     1101.53    161.05 o 
  -2   7   7        0.86        8.75     18.00 o 
  -1   7   7      331.22      419.21     83.98 o 
   0   7   7        0.13      -14.68     15.26 o 
   1   7   7      267.35      383.36     53.79 o 
   2   7   7      390.18      364.38     61.00 o 
   3   7   7        7.50       -6.32     17.07 o 
   4   7   7      158.02      152.17     33.73 o 
   5   7   7       52.31       29.58     19.57 o 
   6   7   7       29.39       10.27     20.39 o 
   7   7   7        4.40      -27.23     18.15 o 
   8   7   7       18.44        6.22     29.42 o 
   9   7   7       32.67       26.94     34.22 o 
 -10   8   7        0.21       21.59     30.35 o 
  -9   8   7       12.71       81.59     37.56 o 
  -8   8   7       99.83       90.97     55.51 o 
  -7   8   7       10.28       35.73     27.76 o 
  -6   8   7        0.71       -8.77     17.12 o 
  -5   8   7       67.78       48.38     23.69 o 
  -4   8   7        1.98      -21.88     18.30 o 
  -3   8   7      398.26      441.56     70.63 o 
  -2   8   7       22.79       30.12     20.30 o 
  -1   8   7      623.24      782.98    119.50 o 
   0   8   7       18.29      -20.90     24.66 o 
   1   8   7      111.58      131.36     40.57 o 
   2   8   7      201.62      231.69     56.99 o 
   3   8   7      217.90      305.59     54.63 o 
   4   8   7       92.48       86.33     31.54 o 
   5   8   7       14.98      -40.37     26.91 o 
   6   8   7      190.32      272.01     50.15 o 
   7   8   7       26.23       25.05     22.99 o 
   8   8   7       18.64       51.70     33.78 o 
  -9   9   7       29.33       36.64     33.74 o 
  -8   9   7       36.35       49.36     40.48 o 
  -7   9   7        1.47       23.83     25.88 o 
  -6   9   7        5.44        1.95     19.16 o 
  -5   9   7       15.25      -12.31     18.69 o 
  -4   9   7       26.37       21.75     21.07 o 
  -3   9   7      124.56       78.05     26.24 o 
  -2   9   7       96.41       85.04     48.51 o 
  -1   9   7       66.09       56.18     33.82 o 
   0   9   7      149.84      127.16     42.94 o 
   1   9   7       10.61      -13.15     24.21 o 
   2   9   7      425.26      393.79     83.84 o 
   3   9   7      515.28      517.11    187.69 o 
   4   9   7      142.48      194.76     51.35 o 
   5   9   7        9.91      -34.67     23.11 o 
   6   9   7        0.60        8.46     24.00 o 
   7   9   7        0.34      -43.80     29.20 o 
  -8  10   7       58.79       82.10     38.45 o 
  -7  10   7        0.57       -7.25     27.78 o 
  -6  10   7      139.10      120.26     33.16 o 
  -5  10   7       37.62       54.77     25.25 o 
  -4  10   7       13.70       -6.95     54.75 o 
  -3  10   7      112.22      119.46     91.22 o 
  -2  10   7       47.04       13.04     28.15 o 
  -1  10   7      153.31       84.90     42.73 o 
   0  10   7      505.12      548.16    112.08 o 
   1  10   7       66.67       60.21     34.62 o 
   2  10   7       12.81       -5.01     40.16 o 
   3  10   7       35.41       19.58     36.59 o 
   4  10   7        5.17      -28.66     45.87 o 
   5  10   7        3.64      -27.00     33.33 o 
   6  10   7       44.58       48.01     34.35 o 
  -7  11   7        0.24      103.60     61.74 o 
  -6  11   7        0.68      -57.22     38.14 o 
  -5  11   7       22.43       30.33     33.23 o 
  -4  11   7       84.53       27.73     41.05 o 
  -3  11   7       34.84       -6.59     32.69 o 
  -2  11   7       24.38      -16.00     28.41 o 
  -1  11   7        0.64        7.43     31.44 o 
   0  11   7        0.24      -11.97     29.45 o 
   1  11   7        1.07       -3.86     32.11 o 
   2  11   7       38.32       33.63     36.79 o 
   3  11   7       19.96      -25.12     32.13 o 
   4  11   7        3.00      -17.63     32.07 o 
   5  11   7      124.85      208.15     59.53 o 
  -5  12   7       87.15      156.32    129.11 o 
  -4  12   7        0.00      -27.40     49.07 o 
  -3  12   7       15.68      -17.30     34.10 o 
  -2  12   7        6.86      -15.50     33.03 o 
  -1  12   7      100.47       91.90     74.12 o 
   0  12   7       30.05       22.53     35.24 o 
   1  12   7       11.85      -39.51     34.15 o 
   2  12   7        1.58      -87.33     58.22 o 
   3  12   7       23.73      -13.43     37.44 o 
 -12   0   8      218.67      338.38    161.47 o 
 -10   0   8       71.94       42.99     24.99 o 
  -8   0   8      428.86      549.92    104.68 o 
  -6   0   8      422.80      574.83    138.92 o 
  -4   0   8     6176.44     6270.98   1084.39 o 
  -2   0   8      519.47      561.01     99.63 o 
   0   0   8      104.64      102.21     29.85 o 
   2   0   8       29.78       36.57     23.53 o 
   4   0   8     1924.19     1939.83    365.47 o 
   6   0   8        0.12      -23.50     18.67 o 
   8   0   8       15.89       39.46     25.13 o 
  10   0   8      121.75      180.81     61.66 o 
 -12   1   8       56.84       75.50     27.71 o 
 -11   1   8       47.19       54.28     20.78 o 
 -10   1   8        0.65      -15.95     17.40 o 
  -9   1   8       78.98       65.74     19.81 o 
  -8   1   8        8.85        4.71     13.70 o 
  -7   1   8       35.73       44.77     16.89 o 
  -6   1   8       24.28        1.97     12.13 o 
  -5   1   8      220.93      211.02     48.62 o 
  -4   1   8     1420.98     1351.84    166.45 o 
  -3   1   8      563.95      653.59     82.45 o 
  -2   1   8     2519.07     2425.58    297.46 o 
  -1   1   8      331.31      330.72     42.55 o 
   0   1   8     1900.50     1791.15    220.23 o 
   1   1   8     1240.83     1216.65    174.11 o 
   2   1   8      441.60      465.48     74.14 o 
   3   1   8      137.58      200.72     36.92 o 
   4   1   8      396.06      479.51     78.61 o 
   5   1   8        0.09      -21.12     14.08 o 
   6   1   8      500.27      539.43     77.13 o 
   7   1   8        2.05      -19.46     12.97 o 
   8   1   8        6.66       14.08     17.36 o 
   9   1   8       92.94      117.80     27.15 o 
  10   1   8       66.98      125.13     36.43 o 
 -12   2   8        0.34       -9.40     26.11 o 
 -11   2   8      430.31      550.17     87.70 o 
 -10   2   8       84.17       36.86     21.30 o 
  -9   2   8      113.27      127.35     25.98 o 
  -8   2   8       31.23       22.79     15.73 o 
  -7   2   8      581.96      695.58     91.00 o 
  -6   2   8     1810.55     1718.31    211.78 o 
  -5   2   8     1930.36     1713.34    211.50 o 
  -4   2   8     1446.46     1307.88    161.74 o 
  -3   2   8     1157.30     1121.80    138.63 o 
  -2   2   8      167.92      159.92     30.29 o 
  -1   2   8     1240.69     1171.46    144.59 o 
   0   2   8        8.45        9.34     14.21 o 
   1   2   8       37.92       47.11     15.10 o 
   2   2   8      229.27      309.71     50.46 o 
   3   2   8      464.70      566.37    106.27 o 
   4   2   8        0.04        0.12     15.74 o 
   5   2   8       28.21        1.24     20.69 o 
   6   2   8      377.41      462.36     92.53 o 
   7   2   8      174.92      143.36     64.46 o 
   8   2   8        0.00        9.31     25.33 o 
   9   2   8       10.14       13.37     43.27 o 
  10   2   8       43.41       23.96     46.59 o 
 -12   3   8      124.67       97.80     39.16 o 
 -11   3   8      174.51      280.55     65.77 o 
 -10   3   8       88.98      101.37     29.29 o 
  -9   3   8       26.08       -9.24     17.85 o 
  -8   3   8       53.00       87.84     25.18 o 
  -7   3   8        0.59      -24.17     16.11 o 
  -6   3   8        9.98      -10.15     12.21 o 
  -5   3   8     1063.17      996.67    142.84 o 
  -4   3   8     3329.61     3201.89    361.59 o 
  -3   3   8      527.88      632.43     92.30 o 
  -2   3   8     1128.68     1013.66    144.25 o 
  -1   3   8       52.20       43.79     17.54 o 
   0   3   8      342.53      320.37     43.34 o 
   1   3   8      145.04      185.64     31.99 o 
   2   3   8     1164.42     1123.80    161.86 o 
   3   3   8      517.39      528.68     99.39 o 
   4   3   8        0.21      -15.90     14.70 o 
   5   3   8        0.03      -13.38     19.40 o 
   6   3   8       45.22      106.38     33.85 o 
   7   3   8        1.38       11.36     24.21 o 
   8   3   8       33.29       21.69     27.57 o 
   9   3   8       65.24       28.67     30.56 o 
  10   3   8      181.85      242.75     89.81 o 
 -12   4   8        8.08       -4.37     31.16 o 
 -11   4   8        0.53       -6.48     24.82 o 
 -10   4   8       11.03       -5.65     29.53 o 
  -9   4   8        3.47       16.64     24.36 o 
  -8   4   8      176.13      147.65     35.98 o 
  -7   4   8      540.15      674.57    101.39 o 
  -6   4   8      139.23      106.53     27.25 o 
  -5   4   8        8.15       19.85     21.50 o 
  -4   4   8      466.33      769.35    111.18 o 
  -3   4   8      201.84      194.17     34.25 o 
  -2   4   8       59.95       53.23     18.53 o 
  -1   4   8      368.12      482.71     72.44 o 
   0   4   8      519.43      547.28     81.08 o 
   1   4   8     3325.61     3511.23    500.21 o 
   2   4   8       12.92        6.45     12.27 o 
   3   4   8        0.43       -9.87     12.70 o 
   4   4   8      125.18      103.73     31.24 o 
   5   4   8       69.33       38.41     24.66 o 
   6   4   8      719.16      786.92    147.95 o 
   7   4   8      335.72      364.62     77.88 o 
   8   4   8       30.42        6.32     27.66 o 
   9   4   8       42.75       75.76     37.07 o 
  10   4   8        3.49      -41.24     31.64 o 
 -11   5   8        2.71       -1.58     39.91 o 
 -10   5   8      202.16      241.74     88.92 o 
  -9   5   8       61.23       52.88     29.62 o 
  -8   5   8      134.86       97.77     72.83 o 
  -7   5   8      147.47       74.14     51.82 o 
  -6   5   8        0.31      -19.83     13.22 o 
  -5   5   8      819.61      834.04    105.63 o 
  -4   5   8       58.56       30.92     14.85 o 
  -3   5   8      131.33      149.99     30.69 o 
  -2   5   8        4.02      -19.28     12.85 o 
  -1   5   8       10.20       -5.80     11.94 o 
   0   5   8        6.84        5.39     10.14 o 
   1   5   8       15.31        4.52     13.65 o 
   2   5   8       31.80        4.12     22.01 o 
   3   5   8      739.31      826.68    120.71 o 
   4   5   8       22.82       22.23     15.99 o 
   5   5   8      636.60      723.25    112.09 o 
   6   5   8       24.60       -5.79     21.84 o 
   7   5   8       33.84       -2.71     39.51 o 
   8   5   8       48.18      -17.99     24.96 o 
   9   5   8       87.10      150.88     85.53 o 
  10   5   8       13.27       23.98     32.93 o 
 -11   6   8       66.89       78.79     35.53 o 
 -10   6   8       54.38       61.88     34.43 o 
  -9   6   8      122.28      131.77     43.93 o 
  -8   6   8       32.74       45.09     29.26 o 
  -7   6   8       81.44       88.85     34.31 o 
  -6   6   8      296.87      318.11     54.41 o 
  -5   6   8      138.18      154.48     33.66 o 
  -4   6   8       37.29       14.25     19.38 o 
  -3   6   8      172.05      161.05     28.74 o 
  -2   6   8      545.46      711.50     88.93 o 
  -1   6   8     1079.33      976.72    121.54 o 
   0   6   8       39.48       17.87     18.01 o 
   1   6   8      413.51      495.02     65.18 o 
   2   6   8       12.91       -4.13     12.12 o 
   3   6   8        5.83       -3.61     12.90 o 
   4   6   8        0.89       -3.62     15.54 o 
   5   6   8        2.48      -19.06     16.20 o 
   6   6   8       40.24       60.37     22.94 o 
   7   6   8      115.23      115.06     38.86 o 
   8   6   8       33.05       15.35     31.13 o 
   9   6   8       30.90       19.34     32.68 o 
 -10   7   8       28.13       29.69     30.24 o 
  -9   7   8        4.05       31.37     31.01 o 
  -8   7   8       12.61       27.78     25.85 o 
  -7   7   8       63.52       24.40     28.20 o 
  -6   7   8      358.11      385.07     63.45 o 
  -5   7   8      134.69      143.20     36.77 o 
  -4   7   8      189.50      242.24     44.64 o 
  -3   7   8     1201.16     1255.94    220.68 o 
  -2   7   8      734.24      811.47    104.18 o 
  -1   7   8      119.60      119.28     24.16 o 
   0   7   8      994.10      970.70    142.54 o 
   1   7   8      410.30      472.04     75.20 o 
   2   7   8      382.74      493.03     99.61 o 
   3   7   8      141.37      101.71     27.11 o 
   4   7   8        4.12      -16.67     16.32 o 
   5   7   8        5.55       -8.57     17.48 o 
   6   7   8       10.05       15.07     18.92 o 
   7   7   8       19.60      -10.28     29.32 o 
   8   7   8       49.20       29.77     33.44 o 
   9   7   8        0.04      -33.82     34.14 o 
 -10   8   8      122.19      181.35     50.82 o 
  -9   8   8        0.03      -22.13     26.40 o 
  -8   8   8       75.84       73.96     33.55 o 
  -7   8   8       84.78       98.02     34.73 o 
  -6   8   8        0.02        4.64     18.33 o 
  -5   8   8      503.04      472.53     76.04 o 
  -4   8   8       12.80      -19.20     22.79 o 
  -3   8   8      385.67      400.82    126.41 o 
  -2   8   8      108.06      146.46     33.78 o 
  -1   8   8       23.01      -18.19     19.50 o 
   0   8   8       25.43       15.63     26.84 o 
   1   8   8      908.65      840.57    160.95 o 
   2   8   8       91.70       94.34     36.20 o 
   3   8   8       46.14       81.43     32.78 o 
   4   8   8       45.99       24.03     28.20 o 
   5   8   8      197.27      267.11     63.33 o 
   6   8   8       30.83       23.71     22.69 o 
   7   8   8       60.98       64.79     27.07 o 
   8   8   8       20.11       47.17     33.46 o 
  -9   9   8        6.20       27.61     33.07 o 
  -8   9   8        4.13       11.06     30.18 o 
  -7   9   8        3.45       37.23     30.65 o 
  -6   9   8        1.44       -1.33     20.15 o 
  -5   9   8       19.74       14.67     19.68 o 
  -4   9   8      127.11      133.21     37.31 o 
  -3   9   8       18.91      -18.18     18.02 o 
  -2   9   8      234.78      240.25     83.37 o 
  -1   9   8      216.94      269.85     64.88 o 
   0   9   8       19.00      -16.45     26.44 o 
   1   9   8      162.76      182.11     88.25 o 
   2   9   8        0.03      -36.18     50.48 o 
   3   9   8       43.78       15.68     29.94 o 
   4   9   8       18.43       -8.49     29.23 o 
   5   9   8      220.57      224.19     65.46 o 
   6   9   8        7.26       26.98     29.86 o 
   7   9   8       84.73      114.50     64.14 o 
  -8  10   8       24.68       92.82     39.55 o 
  -7  10   8       60.29       38.51     33.70 o 
  -6  10   8        4.42        4.62     22.39 o 
  -5  10   8        4.97       37.48     24.00 o 
  -4  10   8        9.73      -24.53     26.77 o 
  -3  10   8        3.04      -23.85     23.30 o 
  -2  10   8      177.75      127.66     44.74 o 
  -1  10   8      269.80      228.92     59.79 o 
   0  10   8      143.20      156.76     48.06 o 
   1  10   8       17.89       -3.68     35.81 o 
   2  10   8        3.09      -19.83     31.96 o 
   3  10   8       34.46       14.40     31.87 o 
   4  10   8       69.95       78.60     38.68 o 
   5  10   8       86.88       27.86     34.16 o 
   6  10   8       15.44       29.10     32.69 o 
  -6  11   8        1.86       46.91     47.80 o 
  -5  11   8        0.01       10.47     32.95 o 
  -4  11   8      147.14      203.25     61.27 o 
  -3  11   8       18.82       37.87     32.45 o 
  -2  11   8        0.05       -8.47     29.85 o 
  -1  11   8        6.82      -21.57     34.58 o 
   0  11   8       88.34       59.36     37.41 o 
   1  11   8       26.93       11.48     59.60 o 
   2  11   8       15.48      -32.08     36.30 o 
   3  11   8        3.32      -57.96     38.64 o 
   4  11   8      108.39       91.28     47.81 o 
   5  11   8       63.94       74.72     81.45 o 
  -4  12   8       47.98       12.54     35.82 o 
  -3  12   8       19.81       22.35     36.88 o 
  -2  12   8       29.81        1.38     34.79 o 
  -1  12   8        0.02      -21.69     34.69 o 
   0  12   8       19.90       -6.12     32.56 o 
   1  12   8        3.64      -13.12     35.17 o 
   2  12   8        2.35      -12.93     36.49 o 
   3  12   8        6.74      -46.93     31.28 o 
 -11   0   9      119.20      132.37     40.20 o 
  -9   0   9      450.62      546.44    104.12 o 
  -7   0   9      371.62      490.18     93.39 o 
  -5   0   9        5.01       -8.81     21.12 o 
  -3   0   9      490.24      686.91    129.48 o 
  -1   0   9      923.38      872.88    153.59 o 
   1   0   9      910.34      888.44    224.90 o 
   3   0   9     2409.07     2791.81    700.08 o 
   5   0   9     1099.91      976.09    188.78 o 
   7   0   9      762.83     1001.38    199.34 o 
   9   0   9      163.21      266.31    108.99 o 
 -12   1   9      122.91      101.99     32.62 o 
 -11   1   9        8.47       22.42     22.84 o 
 -10   1   9      210.52      256.88     46.97 o 
  -9   1   9      119.18      149.36     27.64 o 
  -8   1   9      509.62      596.90     79.92 o 
  -7   1   9      634.73      749.24     95.97 o 
  -6   1   9      755.40      799.12    100.13 o 
  -5   1   9       50.82       65.64     16.00 o 
  -4   1   9      311.70      422.13     54.83 o 
  -3   1   9     3086.32     2886.31    354.18 o 
  -2   1   9     2779.31     2586.58    317.43 o 
  -1   1   9      129.01      230.51     31.65 o 
   0   1   9      296.46      312.50     41.61 o 
   1   1   9      544.81      626.00     92.20 o 
   2   1   9      213.30      294.94     59.03 o 
   3   1   9      335.61      382.98     63.60 o 
   4   1   9      334.01      393.82     73.63 o 
   5   1   9       37.27        9.33     17.33 o 
   6   1   9      574.41      676.75    108.73 o 
   7   1   9       13.61      -10.94     14.66 o 
   8   1   9       89.76      108.84     26.02 o 
   9   1   9      154.35      177.85     35.41 o 
  10   1   9       68.91       59.49     22.79 o 
 -12   2   9       11.24       -9.93     26.67 o 
 -11   2   9       10.79       -4.63     23.05 o 
 -10   2   9      204.19      239.36     46.06 o 
  -9   2   9       70.47       60.85     24.17 o 
  -8   2   9       56.37       74.13     25.08 o 
  -7   2   9     1103.03     1043.99    150.71 o 
  -6   2   9      344.91      472.97     62.87 o 
  -5   2   9      114.41      141.91     24.09 o 
  -4   2   9      135.38      166.21     24.66 o 
  -3   2   9      319.15      376.23     49.86 o 
  -2   2   9      358.89      464.55     70.59 o 
  -1   2   9      144.61      188.44     27.67 o 
   0   2   9     3610.02     3474.92    425.75 o 
   1   2   9       88.59       72.47     17.42 o 
   2   2   9        0.07       -9.46      9.00 o 
   3   2   9        8.48        3.69     12.76 o 
   4   2   9      258.47      225.29     53.71 o 
   5   2   9        0.66      -15.87     33.19 o 
   6   2   9      158.73      189.05    105.92 o 
   7   2   9      142.48      119.87     56.35 o 
   8   2   9       10.86      -42.42     32.58 o 
   9   2   9        2.65      -17.58     24.40 o 
  10   2   9       21.93       51.87     22.99 o 
 -12   3   9       46.01      107.47     40.38 o 
 -11   3   9       22.17      -28.99     25.35 o 
 -10   3   9        9.36       12.67     21.68 o 
  -9   3   9        7.15      -25.42     16.95 o 
  -8   3   9      155.54      113.56     30.82 o 
  -7   3   9      173.91      156.43     33.64 o 
  -6   3   9        0.85      -10.43     31.52 o 
  -5   3   9       64.44       22.28     19.04 o 
  -4   3   9     1560.87     1399.46    199.49 o 
  -3   3   9     1673.06     1600.27    227.01 o 
  -2   3   9      356.79      437.93     66.67 o 
  -1   3   9      744.61      722.45    103.76 o 
   0   3   9      570.77      606.02     88.76 o 
   1   3   9     2593.15     2714.83    347.31 o 
   2   3   9      319.33      458.95     87.08 o 
   3   3   9       27.47        0.48     14.78 o 
   4   3   9       27.37       23.87     19.79 o 
   5   3   9      283.17      237.15     57.92 o 
   6   3   9      120.08      101.91     33.60 o 
   7   3   9      204.55      131.20     40.34 o 
   8   3   9        0.82       -1.10     27.46 o 
   9   3   9       13.77        5.27     29.81 o 
  10   3   9        1.75        1.85     34.32 o 
 -11   4   9        2.55       28.02     31.60 o 
 -10   4   9        1.31       15.41     47.59 o 
  -9   4   9       28.23       36.61     29.04 o 
  -8   4   9      498.51      511.19     81.25 o 
  -7   4   9        2.16      -16.86     19.32 o 
  -6   4   9      690.09      941.23    135.73 o 
  -5   4   9       34.15       41.43     21.18 o 
  -4   4   9        5.16      -13.07     16.41 o 
  -3   4   9      407.61      489.51     75.76 o 
  -2   4   9      896.09      878.40    125.30 o 
  -1   4   9        2.09      -10.23     13.57 o 
   0   4   9       10.25       25.78     14.52 o 
   1   4   9        6.05        6.10     11.44 o 
   2   4   9       56.75       58.39     16.75 o 
   3   4   9       21.99       -2.58     18.19 o 
   4   4   9       27.46       -2.66     19.60 o 
   5   4   9      846.50      965.63    180.09 o 
   6   4   9      178.06      148.74     42.33 o 
   7   4   9       26.23       38.64     31.19 o 
   8   4   9        2.62       -4.41     27.75 o 
   9   4   9       32.64      -17.23     33.40 o 
  10   4   9       16.62       13.67     33.87 o 
 -11   5   9        1.63       11.66     28.60 o 
 -10   5   9        0.09       23.67     57.91 o 
  -9   5   9       46.76       31.42     29.22 o 
  -8   5   9      148.05      176.01     52.20 o 
  -7   5   9      575.92      700.22    132.55 o 
  -6   5   9       25.77       27.35     16.97 o 
  -5   5   9      494.77      746.81    111.04 o 
  -4   5   9      150.78      162.78     33.84 o 
  -3   5   9       87.83      107.86     25.74 o 
  -2   5   9      519.36      755.09    112.50 o 
  -1   5   9      877.78      926.77    132.91 o 
   0   5   9      371.46      436.56     84.48 o 
   1   5   9       24.80       26.61     14.59 o 
   2   5   9      419.92      518.25     79.53 o 
   3   5   9      178.30      188.71     35.54 o 
   4   5   9     1695.48     1584.21    228.24 o 
   5   5   9       97.83       56.99     60.52 o 
   6   5   9      834.96      871.71    132.45 o 
   7   5   9       62.94       39.57     39.56 o 
   8   5   9        4.26      -27.90     26.83 o 
   9   5   9       36.54       18.91     33.13 o 
 -11   6   9        3.89       46.16     32.13 o 
 -10   6   9       93.09      198.85     52.55 o 
  -9   6   9        1.01       20.95     27.68 o 
  -8   6   9        1.83        7.76     47.36 o 
  -7   6   9        1.10       -7.87     23.60 o 
  -6   6   9      229.07      277.89     50.15 o 
  -5   6   9       15.01      -14.44     17.19 o 
  -4   6   9       93.26       88.54     22.04 o 
  -3   6   9        1.70       -0.16     14.57 o 
  -2   6   9        7.33       12.66     14.32 o 
  -1   6   9       54.03       81.83     23.85 o 
   0   6   9       59.27       62.52     28.98 o 
   1   6   9      109.06      147.33     68.75 o 
   2   6   9      227.84      206.97     39.72 o 
   3   6   9        0.66       -2.38     13.38 o 
   4   6   9      473.66      487.93     93.15 o 
   5   6   9       39.67        2.84     17.65 o 
   6   6   9       87.24       74.66     37.26 o 
   7   6   9       23.70       18.09     26.68 o 
   8   6   9       19.05        9.78     52.09 o 
   9   6   9        2.81      -40.61     63.45 o 
 -10   7   9        0.80       35.81     32.59 o 
  -9   7   9       47.77       48.31     31.90 o 
  -8   7   9      144.72      210.00     51.88 o 
  -7   7   9        8.31       35.24     26.17 o 
  -6   7   9      450.93      483.00     80.81 o 
  -5   7   9        0.59      -14.17     17.36 o 
  -4   7   9      103.01       87.55     27.47 o 
  -3   7   9      125.93       96.29     28.22 o 
  -2   7   9      516.25      575.75     87.14 o 
  -1   7   9       15.80       14.03     15.06 o 
   0   7   9       15.46       17.69     19.81 o 
   1   7   9      628.25      861.16    130.14 o 
   2   7   9       46.57       -5.42     33.27 o 
   3   7   9       19.40       49.43     28.32 o 
   4   7   9       45.14       31.78     25.56 o 
   5   7   9       49.44       43.89     29.46 o 
   6   7   9       54.92       58.78     24.46 o 
   7   7   9        0.48       -2.75     40.00 o 
   8   7   9       35.83       24.90     35.81 o 
  -9   8   9        1.70      -10.82     37.62 o 
  -8   8   9       52.08       74.59     33.20 o 
  -7   8   9      184.30      314.72     70.57 o 
  -6   8   9        5.28      -26.45     17.63 o 
  -5   8   9       17.62        9.87     19.92 o 
  -4   8   9      248.53      247.63     88.62 o 
  -3   8   9      154.03      112.87     29.84 o 
  -2   8   9      592.78      832.52    126.13 o 
  -1   8   9        4.92      -20.17     19.60 o 
   0   8   9        1.42        2.86     26.97 o 
   1   8   9       10.02      -13.86     24.75 o 
   2   8   9      119.24       44.83     45.26 o 
   3   8   9       21.99      -14.58     25.37 o 
   4   8   9        2.45        1.74     27.30 o 
   5   8   9       31.95       37.58     28.76 o 
   6   8   9        7.02      -11.43     25.42 o 
   7   8   9        7.85       -6.86     50.26 o 
  -9   9   9        3.26       25.55     32.46 o 
  -8   9   9      116.30      197.67     53.48 o 
  -7   9   9       32.49        5.17     56.74 o 
  -6   9   9       40.78       21.11     22.30 o 
  -5   9   9      277.30      336.10     58.24 o 
  -4   9   9        3.21       19.24     22.04 o 
  -3   9   9      353.70      374.57     68.47 o 
  -2   9   9        0.03      -17.44     25.53 o 
  -1   9   9       33.20       18.39     29.36 o 
   0   9   9        4.68        6.12     28.88 o 
   1   9   9      265.36      343.04     77.17 o 
   2   9   9       42.64       35.58     30.64 o 
   3   9   9       55.51       20.56     32.50 o 
   4   9   9       61.64       -3.71     50.17 o 
   5   9   9       34.06      -23.68     26.99 o 
   6   9   9        2.35      -15.96     28.86 o 
   7   9   9       41.01       58.11     54.54 o 
  -7  10   9        0.86       -2.08     28.30 o 
  -6  10   9        2.56      -26.45     20.91 o 
  -5  10   9       75.13      122.35     32.81 o 
  -4  10   9      103.92       78.66     34.41 o 
  -3  10   9        1.83      -32.78     25.48 o 
  -2  10   9        3.01        8.82     36.02 o 
  -1  10   9      248.71      250.70    105.81 o 
   0  10   9        0.28      -12.93     29.56 o 
   1  10   9       51.24      -20.42     62.58 o 
   2  10   9       12.30      -22.86     29.94 o 
   3  10   9      104.48       22.02     35.03 o 
   4  10   9        0.51      -44.04     29.36 o 
   5  10   9        1.29       14.07     33.51 o 
  -6  11   9        2.97       33.35     56.17 o 
  -5  11   9      132.09       82.60     84.10 o 
  -4  11   9       12.72       24.61     57.05 o 
  -3  11   9       95.09       80.65     57.18 o 
  -2  11   9        1.52       -9.75     30.84 o 
  -1  11   9      144.71      178.68     52.80 o 
   0  11   9       57.79       30.71     34.00 o 
   1  11   9       43.89      -41.37     29.04 o 
   2  11   9        9.53      -42.02     31.55 o 
   3  11   9       57.48        2.27     36.19 o 
   4  11   9       28.14       25.94     34.78 o 
  -4  12   9       21.02       24.05     32.89 o 
  -3  12   9       26.55       67.48     39.83 o 
  -2  12   9        0.01      -33.43     34.83 o 
  -1  12   9        0.42      -45.00     30.00 o 
   0  12   9        4.11      -22.85     40.10 o 
   1  12   9       10.92      -27.05     37.05 o 
   2  12   9        4.17      -30.15     34.67 o 
 -12   0  10       11.81       68.53     46.51 o 
 -10   0  10      464.50      637.17    173.22 o 
  -8   0  10      173.49      171.93     43.01 o 
  -6   0  10      163.23      226.69     73.16 o 
  -4   0  10      650.30      742.73    131.89 o 
  -2   0  10     2796.22     2648.09    459.33 o 
   0   0  10      509.99      675.93    119.32 o 
   2   0  10      688.18      725.46    185.80 o 
   4   0  10       40.37       31.28     29.44 o 
   6   0  10       21.20       40.46     32.08 o 
   8   0  10        5.26      -15.52     24.98 o 
  10   0  10        2.61       27.04     76.69 o 
 -12   1  10       11.77       10.50     29.29 o 
 -11   1  10       15.92        8.88     21.73 o 
 -10   1  10       54.26       36.20     22.85 o 
  -9   1  10      453.71      583.45     90.96 o 
  -8   1  10       26.61       24.50     20.45 o 
  -7   1  10       61.48       32.92     24.45 o 
  -6   1  10      530.05      578.91     76.47 o 
  -5   1  10      246.24      329.92     46.05 o 
  -4   1  10     1241.08     1152.24    142.49 o 
  -3   1  10      772.45      713.29     89.52 o 
  -2   1  10       70.12       91.95     17.84 o 
  -1   1  10       25.85        9.14     13.83 o 
   0   1  10      431.49      545.82     70.51 o 
   1   1  10     1530.96     1452.06    208.61 o 
   2   1  10      478.70      565.40    105.93 o 
   3   1  10        1.22      -23.63     15.75 o 
   4   1  10        3.57       -7.79     15.25 o 
   5   1  10      273.26      359.72     64.17 o 
   6   1  10      227.98      187.47     40.51 o 
   7   1  10      241.47      294.49     55.81 o 
   8   1  10      103.22      115.26     30.84 o 
   9   1  10       66.71       66.32     25.52 o 
  10   1  10       15.02        2.98     21.52 o 
 -12   2  10        9.37       35.08     30.94 o 
 -11   2  10       70.90       46.17     24.67 o 
 -10   2  10      154.81      175.54     38.33 o 
  -9   2  10       88.02      111.00     29.51 o 
  -8   2  10      187.17      238.19     44.88 o 
  -7   2  10       15.33       12.84     20.25 o 
  -6   2  10      110.20       96.16     26.90 o 
  -5   2  10       57.14       66.73     23.91 o 
  -4   2  10      301.52      451.28     70.80 o 
  -3   2  10      141.93      133.25     27.66 o 
  -2   2  10       32.83        3.90     15.00 o 
  -1   2  10      165.06      177.26     26.89 o 
   0   2  10        7.08        2.64      9.47 o 
   1   2  10      189.57      180.74     48.45 o 
   2   2  10       53.02       53.72     17.53 o 
   3   2  10      533.87      723.34    114.23 o 
   4   2  10      107.10      108.10     28.17 o 
   5   2  10      201.15      313.50     57.37 o 
   6   2  10     1106.37      998.57    152.68 o 
   7   2  10       89.54      110.37     30.81 o 
   8   2  10       45.10       63.24     23.98 o 
   9   2  10       21.58       40.44     22.92 o 
  10   2  10        0.98       20.33     43.26 o 
 -12   3  10       89.67      179.46     52.09 o 
 -11   3  10       28.64       63.35     45.42 o 
 -10   3  10      116.05      117.28     36.67 o 
  -9   3  10      166.25      152.28     34.84 o 
  -8   3  10       22.22       26.97     21.47 o 
  -7   3  10      189.22      174.30     37.48 o 
  -6   3  10       76.84       54.55     24.24 o 
  -5   3  10        0.08      -21.92     21.13 o 
  -4   3  10      191.51      199.42     37.49 o 
  -3   3  10      130.65      120.52     34.55 o 
  -2   3  10       12.56       -2.61     15.37 o 
  -1   3  10      422.45      640.44     95.70 o 
   0   3  10        1.00      -12.94      8.63 o 
   1   3  10      159.03      192.83     34.92 o 
   2   3  10       39.00       55.15     15.15 o 
   3   3  10      489.57      564.32     77.22 o 
   4   3  10      185.29      146.57     56.60 o 
   5   3  10      189.59      149.70     45.50 o 
   6   3  10       78.76       56.46     37.70 o 
   7   3  10        6.41        6.85     25.89 o 
   8   3  10       24.97       48.31     33.94 o 
   9   3  10       23.81       12.18     50.17 o 
 -11   4  10        4.81       32.45     32.22 o 
 -10   4  10       20.29       55.63     31.67 o 
  -9   4  10      565.27      573.13    111.46 o 
  -8   4  10      208.05      260.51     47.20 o 
  -7   4  10      194.34      249.90     47.60 o 
  -6   4  10       11.00      -35.27     26.59 o 
  -5   4  10        1.09      -12.88     19.89 o 
  -4   4  10     1091.24     1038.61    149.11 o 
  -3   4  10      120.46      138.19     30.46 o 
  -2   4  10      275.04      274.86     46.16 o 
  -1   4  10      792.37      824.95    119.64 o 
   0   4  10      174.18      197.40     45.38 o 
   1   4  10      367.13      545.41    103.11 o 
   2   4  10       15.77       -3.09     12.57 o 
   3   4  10      290.82      216.76     38.96 o 
   4   4  10      413.85      471.14     75.65 o 
   5   4  10      241.87      275.17     64.93 o 
   6   4  10      446.20      520.72    105.46 o 
   7   4  10       22.60       49.27     31.11 o 
   8   4  10       10.20       25.45     31.96 o 
   9   4  10        4.35       26.43     33.62 o 
 -11   5  10      128.87      266.56    132.08 o 
 -10   5  10       42.44       59.52     32.56 o 
  -9   5  10      133.41      128.43     56.49 o 
  -8   5  10      160.19      142.28     51.66 o 
  -7   5  10        8.41        2.96     30.02 o 
  -6   5  10        2.31      -30.22     20.15 o 
  -5   5  10      305.50      389.43     63.79 o 
  -4   5  10       33.56        3.08     35.95 o 
  -3   5  10       10.66      -22.50     23.77 o 
  -2   5  10      195.91      161.42     33.84 o 
  -1   5  10      467.57      550.88     84.22 o 
   0   5  10      382.21      589.44    111.39 o 
   1   5  10      188.23      224.15     51.61 o 
   2   5  10        0.00      -17.12     21.02 o 
   3   5  10      357.87      437.71     69.07 o 
   4   5  10      130.46      155.78     32.90 o 
   5   5  10      121.47      151.73     34.03 o 
   6   5  10       21.25        6.61     18.13 o 
   7   5  10        9.80      -26.68     27.29 o 
   8   5  10        2.54       12.04     31.57 o 
   9   5  10      103.11       66.82     42.54 o 
 -10   6  10       78.89       68.89     35.65 o 
  -9   6  10        4.36       -1.72     26.61 o 
  -8   6  10      143.63       92.79     91.96 o 
  -7   6  10       45.50       42.47     55.46 o 
  -6   6  10      774.25     1023.07    151.64 o 
  -5   6  10       17.24       -6.56     20.09 o 
  -4   6  10      243.86      235.33     43.73 o 
  -3   6  10      492.08      638.70     97.88 o 
  -2   6  10       16.04       11.22     31.77 o 
  -1   6  10      279.07      361.86     59.88 o 
   0   6  10        6.76       19.18     24.34 o 
   1   6  10       34.57       13.96     25.33 o 
   2   6  10      481.62      523.99    101.39 o 
   3   6  10      200.03      331.31     71.65 o 
   4   6  10      198.35      193.16     48.79 o 
   5   6  10       47.39       46.41     26.88 o 
   6   6  10      296.64      323.74     58.29 o 
   7   6  10       39.28        5.02     28.07 o 
   8   6  10        0.57      -24.51     32.01 o 
 -10   7  10       10.94        8.80     31.86 o 
  -9   7  10       23.05       30.03     31.33 o 
  -8   7  10      250.81      370.22    120.95 o 
  -7   7  10       96.71       88.15     47.48 o 
  -6   7  10      228.39      279.26     64.49 o 
  -5   7  10        0.01       -6.87     21.18 o 
  -4   7  10        1.87      -27.82     18.55 o 
  -3   7  10       55.47       40.16     22.88 o 
  -2   7  10      767.50      938.98    119.58 o 
  -1   7  10      390.61      528.43     70.73 o 
   0   7  10        0.16      -14.58     19.49 o 
   1   7  10       32.56       -8.57     20.33 o 
   2   7  10      221.89      180.77     66.78 o 
   3   7  10      279.04      335.71     73.94 o 
   4   7  10       22.96      -20.68     24.92 o 
   5   7  10       10.23       17.34     25.62 o 
   6   7  10       31.41       16.47     46.26 o 
   7   7  10        0.06      -23.69     44.94 o 
   8   7  10        6.02      -27.01     55.74 o 
  -9   8  10       23.61       88.66     85.54 o 
  -8   8  10       62.11       57.13     34.56 o 
  -7   8  10        2.41        1.38     29.10 o 
  -6   8  10       48.18       15.49     21.62 o 
  -5   8  10      102.78      107.24     31.07 o 
  -4   8  10       42.15       19.89     23.51 o 
  -3   8  10      180.87      180.92     38.84 o 
  -2   8  10      328.75      319.53     57.00 o 
  -1   8  10      135.71      160.90     36.65 o 
   0   8  10      264.33      263.72     63.65 o 
   1   8  10        0.30      -34.03     22.69 o 
   2   8  10      122.60      133.12     43.29 o 
   3   8  10       15.90        0.26     25.70 o 
   4   8  10       24.62       13.25     26.05 o 
   5   8  10       17.62      -34.68     27.50 o 
   6   8  10       53.39       86.43     37.15 o 
   7   8  10        5.02      -18.64     51.03 o 
  -8   9  10        0.00        3.73     31.03 o 
  -7   9  10        3.16       39.11     34.99 o 
  -6   9  10        0.93        0.94     20.89 o 
  -5   9  10      168.28      221.27     44.61 o 
  -4   9  10      113.87       69.82     28.65 o 
  -3   9  10      679.51      707.63    110.14 o 
  -2   9  10      254.37      237.49     59.78 o 
  -1   9  10       76.40       72.46     34.64 o 
   0   9  10       33.89       35.18     32.06 o 
   1   9  10      158.01      155.30     47.35 o 
   2   9  10        0.06      -33.36     41.19 o 
   3   9  10       10.94      -34.79     25.64 o 
   4   9  10        2.18      -31.39     24.62 o 
   5   9  10       15.98       -5.11     29.71 o 
   6   9  10        0.16      -40.78     27.19 o 
  -7  10  10       32.24       15.85     31.34 o 
  -6  10  10      104.35      189.31     68.27 o 
  -5  10  10       16.44       32.69     23.16 o 
  -4  10  10       30.77       20.61     30.91 o 
  -3  10  10      114.09      156.74     47.41 o 
  -2  10  10        8.56        6.96     30.22 o 
  -1  10  10       12.18      -15.43     33.33 o 
   0  10  10       19.08       -5.23     33.16 o 
   1  10  10       31.40        9.87     32.13 o 
   2  10  10      258.42      205.54     59.58 o 
   3  10  10        3.64       -0.74     33.39 o 
   4  10  10        3.16      -24.72     86.01 o 
   5  10  10        0.01      -38.29     37.94 o 
  -5  11  10        7.26      -19.22     32.88 o 
  -4  11  10       25.43        9.18     30.92 o 
  -3  11  10       20.09       -4.06     32.18 o 
  -2  11  10        0.64       -7.23     31.19 o 
  -1  11  10        0.20      -10.67     63.38 o 
   0  11  10       13.76      -16.49     32.78 o 
   1  11  10        0.00      -45.86     30.58 o 
   2  11  10        0.01       -8.44     35.00 o 
   3  11  10       33.96       17.06     36.47 o 
  -2  12  10        0.98       22.95     36.51 o 
  -1  12  10       13.18      -13.60     33.84 o 
   0  12  10        2.99      -28.07     36.31 o 
 -11   0  11      119.28       84.35     49.40 o 
  -9   0  11       10.76      -44.90     29.93 o 
  -7   0  11      309.57      402.55    117.39 o 
  -5   0  11      267.73      350.30     68.00 o 
  -3   0  11      205.67      225.14     49.42 o 
  -1   0  11       39.93       10.56     18.01 o 
   1   0  11      721.08      690.10    122.74 o 
   3   0  11       26.17        9.54     26.08 o 
   5   0  11      433.44      420.30    121.69 o 
   7   0  11      693.94      794.71    216.04 o 
   9   0  11       36.66       -6.25     27.24 o 
 -12   1  11       54.98       64.08     60.21 o 
 -11   1  11        5.91        1.73     27.98 o 
 -10   1  11       20.36       52.65     50.82 o 
  -9   1  11      106.98      110.76     34.58 o 
  -8   1  11        3.26      -13.99     22.91 o 
  -7   1  11       45.85       24.49     28.05 o 
  -6   1  11      455.97      514.76     81.41 o 
  -5   1  11       15.80       -7.99     16.66 o 
  -4   1  11       48.26       29.59     23.56 o 
  -3   1  11        6.93       -4.61     11.88 o 
  -2   1  11       99.71      119.93     21.63 o 
  -1   1  11      261.07      312.43     42.11 o 
   0   1  11       15.70       12.85     23.67 o 
   1   1  11      457.65      461.43     59.70 o 
   2   1  11       12.35        4.23     14.63 o 
   3   1  11        1.75       -8.47     21.84 o 
   4   1  11      496.41      695.63    132.54 o 
   5   1  11      116.83      109.86     30.83 o 
   6   1  11        7.85      -26.15     18.31 o 
   7   1  11       76.70       63.76     25.99 o 
   8   1  11       19.46        5.45     20.97 o 
   9   1  11       17.79       53.89     25.83 o 
 -12   2  11       26.47       28.92     46.48 o 
 -11   2  11       16.23       16.27     23.61 o 
 -10   2  11       84.66       82.23     27.17 o 
  -9   2  11      132.18      188.27     39.73 o 
  -8   2  11       56.56       28.46     21.67 o 
  -7   2  11       23.77       -1.14     20.20 o 
  -6   2  11        1.01       -7.68     20.15 o 
  -5   2  11      429.18      632.03     96.91 o 
  -4   2  11      394.75      492.61     76.71 o 
  -3   2  11     1029.69      853.58    123.31 o 
  -2   2  11      972.36      930.37    133.58 o 
  -1   2  11        6.99        2.57     23.79 o 
   0   2  11      370.48      381.23     50.50 o 
   1   2  11        9.35      -19.50     13.00 o 
   2   2  11       21.37       39.61     27.88 o 
   3   2  11      171.04      143.93     31.65 o 
   4   2  11      128.36      156.81     35.68 o 
   5   2  11       14.50       -3.47     19.62 o 
   6   2  11       40.11       66.44     24.31 o 
   7   2  11       19.62        2.72     18.48 o 
   8   2  11        0.00       16.32     20.07 o 
   9   2  11        8.21       10.91     21.73 o 
 -11   3  11        0.35       15.02     46.08 o 
 -10   3  11      221.61      365.46     62.05 o 
  -9   3  11      243.25      297.44     53.25 o 
  -8   3  11       24.08       44.14     39.01 o 
  -7   3  11        8.09      -17.71     20.31 o 
  -6   3  11      162.60      228.19     53.07 o 
  -5   3  11      257.99      272.37     49.54 o 
  -4   3  11      129.10      113.36     28.35 o 
  -3   3  11      639.60      707.52    105.58 o 
  -2   3  11      735.08      870.65    127.19 o 
  -1   3  11      976.26     1005.19    144.05 o 
   0   3  11       12.31      -10.78     13.99 o 
   1   3  11       64.22       84.08     29.38 o 
   2   3  11       29.55       27.71     14.67 o 
   3   3  11      454.87      659.17     89.79 o 
   4   3  11       27.09       15.95     18.98 o 
   5   3  11      167.76      273.45     51.32 o 
   6   3  11        3.04       15.50     18.53 o 
   7   3  11      202.12      216.54     59.82 o 
   8   3  11       10.53        9.78     28.31 o 
   9   3  11       21.92       21.75     20.64 o 
 -11   4  11        0.37      -14.13     28.18 o 
 -10   4  11       26.83       28.07     54.40 o 
  -9   4  11        1.26       57.43     29.99 o 
  -8   4  11      233.34      305.97     53.52 o 
  -7   4  11      856.38      984.89    144.40 o 
  -6   4  11     1767.14     1748.64    249.49 o 
  -5   4  11      212.86      245.54     45.53 o 
  -4   4  11      131.39      110.90     30.03 o 
  -3   4  11      400.01      453.78     72.40 o 
  -2   4  11      798.84      965.95    142.21 o 
  -1   4  11       29.23       19.96     17.82 o 
   0   4  11       24.19        0.08     17.75 o 
   1   4  11      888.32      848.19    151.83 o 
   2   4  11      332.23      436.33     85.55 o 
   3   4  11      581.39      804.32    148.55 o 
   4   4  11       71.30       34.29     25.91 o 
   5   4  11       33.77        7.44     23.09 o 
   6   4  11      104.25      135.70     40.32 o 
   7   4  11       21.66      -24.50     28.50 o 
   8   4  11        0.54       52.73     32.17 o 
   9   4  11       39.00       59.49     61.58 o 
 -11   5  11       12.77       49.24     33.52 o 
 -10   5  11      101.95      144.23     46.57 o 
  -9   5  11        5.53       -8.08     25.61 o 
  -8   5  11       51.49       14.05     44.53 o 
  -7   5  11      201.80      176.19     59.31 o 
  -6   5  11      115.81      100.92     30.89 o 
  -5   5  11       19.49       -7.63     21.34 o 
  -4   5  11       43.81        0.43     20.91 o 
  -3   5  11        0.38      -12.63     25.79 o 
  -2   5  11       50.71       37.35     25.93 o 
  -1   5  11        2.47      -17.27     16.03 o 
   0   5  11      472.43      578.85    110.22 o 
   1   5  11       76.40      108.90     34.76 o 
   2   5  11       85.32       98.65     67.90 o 
   3   5  11       43.20       65.73     30.87 o 
   4   5  11      144.53       93.33     57.84 o 
   5   5  11      115.63       33.15     88.38 o 
   6   5  11       98.23       48.81     60.91 o 
   7   5  11      145.76      158.88     47.70 o 
   8   5  11       42.19       15.69     32.87 o 
 -10   6  11        2.58       35.81     31.86 o 
  -9   6  11        0.07      -21.00     40.36 o 
  -8   6  11       20.63       -3.87     25.43 o 
  -7   6  11       31.39       40.78     29.18 o 
  -6   6  11        1.59       -2.16     18.35 o 
  -5   6  11     1218.55     1201.58    176.02 o 
  -4   6  11        4.54      -14.86     21.43 o 
  -3   6  11       70.52       84.90     28.37 o 
  -2   6  11        0.08      -26.58     17.72 o 
  -1   6  11      172.95      191.68     38.93 o 
   0   6  11      418.57      500.04     99.18 o 
   1   6  11       51.38       29.47     46.40 o 
   2   6  11        2.98       -4.57     24.26 o 
   3   6  11       40.36        3.77     36.13 o 
   4   6  11      263.20      253.16     85.58 o 
   5   6  11       85.11       72.93     32.15 o 
   6   6  11      152.55      151.38     58.92 o 
   7   6  11        9.14      -11.87     51.49 o 
   8   6  11       13.35      -66.45     47.44 o 
 -10   7  11        9.31       -0.64     30.74 o 
  -9   7  11       22.44       -5.40     31.07 o 
  -8   7  11        2.05       -3.45     55.35 o 
  -7   7  11       32.97       92.13     36.20 o 
  -6   7  11      121.43       59.67     24.66 o 
  -5   7  11       18.35        8.68     18.92 o 
  -4   7  11     2213.23     2316.31    334.18 o 
  -3   7  11      289.04      301.57     55.39 o 
  -2   7  11      104.22      123.51     27.10 o 
  -1   7  11      989.31      962.28    122.60 o 
   0   7  11      135.83       67.70     26.94 o 
   1   7  11        4.66      -15.73     18.54 o 
   2   7  11       13.92       20.81     27.34 o 
   3   7  11      517.62      565.53    113.78 o 
   4   7  11        3.49      -31.60     36.39 o 
   5   7  11       10.46      -52.67     55.19 o 
   6   7  11       21.47       67.32     43.19 o 
   7   7  11      101.05      129.66     67.67 o 
  -9   8  11        0.45       74.59     36.63 o 
  -8   8  11       22.89       33.43     33.44 o 
  -7   8  11        0.85       22.80     29.62 o 
  -6   8  11       34.72       39.42     23.79 o 
  -5   8  11        0.92      -20.23     18.68 o 
  -4   8  11     1002.13      946.55    143.15 o 
  -3   8  11       77.87       82.82     37.32 o 
  -2   8  11       70.23       92.16     29.61 o 
  -1   8  11      164.90      200.69     42.45 o 
   0   8  11      304.45      266.76     65.26 o 
   1   8  11       13.67       -6.09     25.72 o 
   2   8  11        8.61        6.65     38.13 o 
   3   8  11      119.05      127.43    134.78 o 
   4   8  11      181.83      132.17     45.33 o 
   5   8  11       41.87      -20.71     28.88 o 
   6   8  11        5.86      -37.58     27.35 o 
  -8   9  11        1.69        5.82     31.73 o 
  -7   9  11       76.13       81.89     36.38 o 
  -6   9  11       38.93       32.47     26.82 o 
  -5   9  11        0.12       48.11     26.54 o 
  -4   9  11      107.28      144.32     34.90 o 
  -3   9  11      117.26       94.35     30.04 o 
  -2   9  11        6.35       -0.26     35.59 o 
  -1   9  11      224.81      222.53     58.43 o 
   0   9  11       43.26       31.51     33.47 o 
   1   9  11       19.97       12.55     30.47 o 
   2   9  11      196.72      183.48     57.20 o 
   3   9  11        0.86      -39.09     56.57 o 
   4   9  11        0.96      -26.09     45.99 o 
   5   9  11       66.53       36.38    116.08 o 
  -6  10  11        1.60       11.46     24.12 o 
  -5  10  11        6.26       14.58     41.28 o 
  -4  10  11        0.40       -9.54     44.53 o 
  -3  10  11        4.45      -10.83     29.09 o 
  -2  10  11      212.87      183.12     54.84 o 
  -1  10  11        1.72      -12.87     32.41 o 
   0  10  11       84.61       55.59     37.51 o 
   1  10  11        0.49      -39.10     26.07 o 
   2  10  11      171.14      175.52     53.49 o 
   3  10  11        8.63      -16.04     34.45 o 
   4  10  11       25.06      -19.54     31.66 o 
  -5  11  11       38.48       25.54     35.64 o 
  -4  11  11       40.47       61.63     37.68 o 
  -3  11  11        3.98      -23.62     38.90 o 
  -2  11  11        0.10      -26.30     74.33 o 
  -1  11  11        1.22      -56.10     49.16 o 
   0  11  11      125.08      119.85     49.25 o 
   1  11  11        7.88      -45.92     38.61 o 
   2  11  11        9.76      -41.05     66.92 o 
 -10   0  12      134.10      110.74     57.06 o 
  -8   0  12      176.20      129.29     58.08 o 
  -6   0  12      104.89       30.39     49.46 o 
  -4   0  12        7.71      -27.56     35.00 o 
  -2   0  12        7.99       15.59     20.08 o 
   0   0  12     1406.30     1362.27    239.18 o 
   2   0  12      152.02      228.77     70.32 o 
   4   0  12      366.32      609.06    168.05 o 
   6   0  12     1499.53     1652.07    421.32 o 
   8   0  12        0.77      -40.73     32.73 o 
 -11   1  12       77.73       38.78     33.67 o 
 -10   1  12       99.63      143.39     46.28 o 
  -9   1  12        1.13      -31.96     25.44 o 
  -8   1  12        0.82        4.62     28.09 o 
  -7   1  12      255.29      259.09     60.37 o 
  -6   1  12        5.75       30.37     20.77 o 
  -5   1  12        0.05       -4.67     17.00 o 
  -4   1  12       62.25       43.47     34.77 o 
  -3   1  12        8.80      -22.24     14.83 o 
  -2   1  12      381.78      411.10     63.77 o 
  -1   1  12      725.75      809.12    118.75 o 
   0   1  12     2061.60     2135.80    263.44 o 
   1   1  12      127.26      107.04     22.26 o 
   2   1  12      314.67      382.18     61.43 o 
   3   1  12      472.06      625.04    119.14 o 
   4   1  12       66.90       18.76     24.83 o 
   5   1  12       43.07       19.92     25.70 o 
   6   1  12      535.60      859.20    164.36 o 
   7   1  12       90.79      101.50     32.57 o 
   8   1  12        0.51      -19.90     20.86 o 
   9   1  12        9.55      -15.48     23.82 o 
 -11   2  12        0.36      -26.20     31.48 o 
 -10   2  12      158.04      164.59     46.28 o 
  -9   2  12       58.76       57.68     37.30 o 
  -8   2  12       69.76       23.76     22.05 o 
  -7   2  12      603.92      712.97    111.48 o 
  -6   2  12       72.94       97.08     29.32 o 
  -5   2  12     1001.88     1169.58    168.74 o 
  -4   2  12      661.71      899.61    131.33 o 
  -3   2  12      207.35      295.70     50.89 o 
  -2   2  12       70.18       52.45     21.12 o 
  -1   2  12      977.54      975.69    140.16 o 
   0   2  12        8.61      -21.07     15.83 o 
   1   2  12        5.39        0.57     16.69 o 
   2   2  12      145.82      174.83     35.14 o 
   3   2  12       38.63       29.07     31.10 o 
   4   2  12       10.63       26.72     42.82 o 
   5   2  12        1.68       -4.00     18.46 o 
   6   2  12       33.25       73.83     36.75 o 
   7   2  12       18.25       31.49     23.82 o 
   8   2  12       21.83       26.79     22.49 o 
   9   2  12       60.89       46.38     64.42 o 
 -11   3  12       41.94      -25.22     39.99 o 
 -10   3  12       54.60       71.42     28.72 o 
  -9   3  12       85.07       49.08     24.34 o 
  -8   3  12      114.15      137.82     46.53 o 
  -7   3  12      151.32      162.93     36.82 o 
  -6   3  12      510.94      635.86     98.40 o 
  -5   3  12     1130.21     1120.45    160.93 o 
  -4   3  12      550.07      779.09    116.48 o 
  -3   3  12      723.91      788.63    116.41 o 
  -2   3  12       68.47       61.11     24.06 o 
  -1   3  12      115.62      135.50     31.34 o 
   0   3  12      571.91      628.25     95.67 o 
   1   3  12       56.26       56.44     56.09 o 
   2   3  12      455.65      435.49    138.68 o 
   3   3  12      425.98      587.50    113.63 o 
   4   3  12      281.43      375.65     56.88 o 
   5   3  12      397.15      627.60    103.24 o 
   6   3  12        6.29       18.85     20.16 o 
   7   3  12       21.24       47.36     24.52 o 
   8   3  12        0.46       25.16     40.13 o 
 -11   4  12       18.27       95.49     39.63 o 
 -10   4  12       22.34        5.98     35.34 o 
  -9   4  12       57.21       79.50     60.38 o 
  -8   4  12       95.65      106.81     31.24 o 
  -7   4  12       20.88      -28.41     18.94 o 
  -6   4  12       75.34       63.52     26.95 o 
  -5   4  12        9.14       29.79     24.13 o 
  -4   4  12       91.18       87.55     28.55 o 
  -3   4  12      384.83      466.55     74.15 o 
  -2   4  12      383.72      476.20     74.11 o 
  -1   4  12      586.38      751.62    112.62 o 
   0   4  12       27.68       10.09     26.01 o 
   1   4  12       46.63       34.15     25.71 o 
   2   4  12      165.56      136.79     39.58 o 
   3   4  12      127.74       85.90     34.93 o 
   4   4  12      201.91      155.93     45.69 o 
   5   4  12       95.12      120.64     41.37 o 
   6   4  12       17.70       -6.37     39.16 o 
   7   4  12        1.65        3.29     23.54 o 
   8   4  12       27.46       54.10     27.34 o 
 -10   5  12       30.53       61.45     36.56 o 
  -9   5  12       76.05      120.90     57.09 o 
  -8   5  12        6.77       35.53     29.90 o 
  -7   5  12        3.46       -4.06     25.49 o 
  -6   5  12        9.38      -21.56     20.45 o 
  -5   5  12      166.86      151.07     40.31 o 
  -4   5  12      461.17      544.33     86.51 o 
  -3   5  12       97.17      112.32     30.70 o 
  -2   5  12       62.03       72.48     49.59 o 
  -1   5  12       61.40       43.17     22.49 o 
   0   5  12      646.82      854.01    124.43 o 
   1   5  12      104.62      141.02     41.69 o 
   2   5  12      108.13       87.23     61.51 o 
   3   5  12      310.27      440.69     90.23 o 
   4   5  12       28.95       17.20     29.54 o 
   5   5  12      365.23      579.26    115.18 o 
   6   5  12       38.69      -19.56     49.19 o 
   7   5  12        1.02      -41.47     44.45 o 
   8   5  12        1.05      -33.22     48.23 o 
 -10   6  12       25.98       59.76     35.91 o 
  -9   6  12       16.85       62.90     35.11 o 
  -8   6  12        0.30       -4.36     26.83 o 
  -7   6  12        0.01      -21.07     26.83 o 
  -6   6  12      386.70      401.98     68.50 o 
  -5   6  12      458.89      520.06    103.66 o 
  -4   6  12        0.03      -29.51     21.08 o 
  -3   6  12       28.90       26.98     23.37 o 
  -2   6  12      988.50     1041.12    150.54 o 
  -1   6  12      335.89      369.01     61.29 o 
   0   6  12      235.50      278.83     50.33 o 
   1   6  12      379.44      401.43     83.83 o 
   2   6  12       47.00       29.13     28.89 o 
   3   6  12       14.05       -0.12     27.17 o 
   4   6  12      118.05      146.54     64.47 o 
   5   6  12        0.17      -18.42     46.22 o 
   6   6  12        4.47       15.41     28.91 o 
   7   6  12        0.19      -63.35     42.24 o 
  -9   7  12       31.47       69.55     38.64 o 
  -8   7  12        0.03      -33.42     58.49 o 
  -7   7  12       35.27       61.50     34.92 o 
  -6   7  12       55.86       62.25     24.63 o 
  -5   7  12        0.03        5.29     21.51 o 
  -4   7  12        0.34      -27.74     19.14 o 
  -3   7  12      169.19      176.96     38.87 o 
  -2   7  12       14.42      -12.05     17.68 o 
  -1   7  12      581.59      593.83     93.30 o 
   0   7  12       11.28       -9.49     20.51 o 
   1   7  12      104.81       87.83     38.70 o 
   2   7  12      216.40      195.04     52.79 o 
   3   7  12        0.01      -24.97     26.96 o 
   4   7  12        8.80      -19.29     33.01 o 
   5   7  12       36.75       10.00     29.78 o 
   6   7  12        0.13      -23.59     44.77 o 
   7   7  12       84.75       28.45     60.26 o 
  -8   8  12       14.92       10.90     30.16 o 
  -7   8  12       46.57       29.66     45.26 o 
  -6   8  12       29.90      -11.06     20.75 o 
  -5   8  12        0.65      -18.10     22.74 o 
  -4   8  12       14.95        9.27     22.49 o 
  -3   8  12       31.29        6.25     22.53 o 
  -2   8  12       97.74      133.39     36.09 o 
  -1   8  12      491.90      589.67     95.02 o 
   0   8  12       28.30       11.14     19.97 o 
   1   8  12      188.33      174.61     51.91 o 
   2   8  12       19.09      -13.84     27.53 o 
   3   8  12        4.26      -35.64     23.76 o 
   4   8  12        1.84      -38.76     25.84 o 
   5   8  12       33.01        1.10     32.37 o 
   6   8  12        0.41      -41.42     27.61 o 
  -7   9  12        6.03        3.57     30.47 o 
  -6   9  12       21.03       34.22     25.50 o 
  -5   9  12       87.24       55.62     34.76 o 
  -4   9  12        0.01      -35.95     24.15 o 
  -3   9  12        0.80        2.05     23.59 o 
  -2   9  12        7.26       10.97     30.73 o 
  -1   9  12       23.98       17.11     49.86 o 
   0   9  12       18.13       -7.55     47.96 o 
   1   9  12       26.95      -20.70     29.85 o 
   2   9  12       12.72      -24.70     30.19 o 
   3   9  12        3.26      -48.92     35.21 o 
   4   9  12       27.96       -7.68     31.22 o 
   5   9  12        1.97      -57.49     38.33 o 
  -6  10  12       43.17       41.22     27.87 o 
  -5  10  12        0.89       28.49     25.55 o 
  -4  10  12        0.14      -34.44     28.83 o 
  -3  10  12       13.99      -23.49     28.80 o 
  -2  10  12        0.09      -39.65     26.43 o 
  -1  10  12       16.26        1.70     47.96 o 
   0  10  12        5.77       -1.01     32.66 o 
   1  10  12       23.44       11.82     37.51 o 
   2  10  12      112.26      125.37     48.05 o 
   3  10  12        0.17      -37.81     28.68 o 
  -3  11  12       72.62        2.21     35.22 o 
  -2  11  12        1.70      -38.94     54.28 o 
  -1  11  12        2.77      -14.41     30.89 o 
   0  11  12        0.85      -17.97     35.82 o 
   1  11  12       10.68      -20.02     38.91 o 
 -11   0  13      147.17       82.04     48.91 o 
  -9   0  13       28.90       85.39     51.46 o 
  -7   0  13      813.15      810.42    213.12 o 
  -5   0  13      130.15       13.14     41.65 o 
  -3   0  13      290.74      311.37     93.92 o 
  -1   0  13        1.62      -22.35     18.46 o 
   1   0  13      129.38      105.17     31.76 o 
   3   0  13      155.07      215.94     71.49 o 
   5   0  13     1055.95     1146.53    295.99 o 
   7   0  13      140.91      103.45     57.34 o 
 -11   1  13        0.19       59.06     36.04 o 
 -10   1  13        7.16        2.21     29.17 o 
  -9   1  13      136.21      139.51     43.97 o 
  -8   1  13      172.79      164.21     49.10 o 
  -7   1  13      160.66      148.03     56.99 o 
  -6   1  13        0.68      -22.00     27.45 o 
  -5   1  13       20.44       26.62     31.84 o 
  -4   1  13       46.79       46.42     21.89 o 
  -3   1  13      129.56      117.01     27.97 o 
  -2   1  13       36.63       10.86     17.75 o 
  -1   1  13        1.28      -13.93     16.37 o 
   0   1  13      283.58      324.05     55.12 o 
   1   1  13        0.06      -22.59     15.06 o 
   2   1  13      523.67      777.11    117.79 o 
   3   1  13       27.73       24.39     20.39 o 
   4   1  13       60.95       29.20     26.72 o 
   5   1  13       12.56        1.39     24.38 o 
   6   1  13        3.09       21.84     28.52 o 
   7   1  13       10.81       17.51     31.53 o 
   8   1  13       47.20       53.57     33.83 o 
 -11   2  13        3.07       11.46     30.47 o 
 -10   2  13        9.61      -23.96     28.32 o 
  -9   2  13       99.77      145.25     63.64 o 
  -8   2  13       16.80      -22.01     26.57 o 
  -7   2  13       74.43       71.18     45.25 o 
  -6   2  13       10.40       -1.20     23.38 o 
  -5   2  13       66.65       91.86     28.59 o 
  -4   2  13      483.44      610.06    153.69 o 
  -3   2  13       40.01       37.27     29.87 o 
  -2   2  13       77.40       94.89     26.70 o 
  -1   2  13      789.01      960.95    138.33 o 
   0   2  13      516.64      580.95     89.88 o 
   1   2  13      630.33      815.70    122.17 o 
   2   2  13       70.46       40.11     26.66 o 
   3   2  13       27.90        9.80     27.78 o 
   4   2  13      126.30      168.18     67.53 o 
   5   2  13       75.59      126.29     40.85 o 
   6   2  13       21.51       -1.12     21.87 o 
   7   2  13       41.54       15.17     31.99 o 
   8   2  13        3.86        9.27     24.98 o 
 -11   3  13        0.00       29.22     47.71 o 
 -10   3  13       11.47       13.14     39.62 o 
  -9   3  13        2.60        4.43     27.98 o 
  -8   3  13       48.40       25.10     23.68 o 
  -7   3  13      494.35      642.28     99.63 o 
  -6   3  13       57.58       73.88     27.91 o 
  -5   3  13      247.68      251.55     48.13 o 
  -4   3  13        8.68      -22.09     21.13 o 
  -3   3  13       20.18        0.13     21.43 o 
  -2   3  13        9.90      -13.63     18.90 o 
  -1   3  13     1495.69     1361.99    194.84 o 
   0   3  13       54.35       48.26     21.92 o 
   1   3  13        0.85      -10.70     22.51 o 
   2   3  13        3.03      -22.45     22.21 o 
   3   3  13       30.27       23.90     26.95 o 
   4   3  13      111.39       87.85     36.86 o 
   5   3  13       69.11      122.55     56.94 o 
   6   3  13        0.01      -48.20     39.96 o 
   7   3  13       57.44       91.45     30.88 o 
   8   3  13       22.28       26.32     33.57 o 
 -10   4  13        0.15      -20.89     27.76 o 
  -9   4  13       41.45       26.40     28.96 o 
  -8   4  13      160.46      136.37     54.36 o 
  -7   4  13      221.36      227.21     45.77 o 
  -6   4  13        7.62       36.16     24.10 o 
  -5   4  13      136.92      180.28     57.09 o 
  -4   4  13       21.81       55.92     25.24 o 
  -3   4  13      404.57      509.84     81.84 o 
  -2   4  13       84.27       69.58     25.78 o 
  -1   4  13      131.64      154.95     45.57 o 
   0   4  13       18.37       31.23     21.67 o 
   1   4  13       34.93       29.53     26.85 o 
   2   4  13      177.54      134.38     41.10 o 
   3   4  13       18.58       12.48     24.87 o 
   4   4  13      143.42      184.76     50.70 o 
   5   4  13       72.77       80.17     44.74 o 
   6   4  13       34.66       62.30     36.36 o 
   7   4  13        1.38       30.45     52.23 o 
   8   4  13        5.28       -8.24     50.66 o 
 -10   5  13       25.54        8.06     33.45 o 
  -9   5  13       89.07       97.01     39.49 o 
  -8   5  13       97.38      118.56     61.75 o 
  -7   5  13       64.47       37.53     30.84 o 
  -6   5  13        4.37      -30.93     22.70 o 
  -5   5  13        1.35      -21.89     19.37 o 
  -4   5  13      577.18      714.55    109.99 o 
  -3   5  13      139.64      128.61     34.65 o 
  -2   5  13      221.72      271.15     50.80 o 
  -1   5  13      217.79      170.59     63.35 o 
   0   5  13      174.91      180.93     37.90 o 
   1   5  13        1.82      -15.82     24.66 o 
   2   5  13      248.18      232.67     55.51 o 
   3   5  13      729.67     1040.87    191.15 o 
   4   5  13      956.78     1150.69    211.87 o 
   5   5  13       23.31       43.41     44.03 o 
   6   5  13        6.17        9.69     48.20 o 
   7   5  13        0.16      -10.49     53.37 o 
  -9   6  13        6.11       -3.46     52.39 o 
  -8   6  13        0.05      -33.53     27.16 o 
  -7   6  13      261.36      403.14    158.57 o 
  -6   6  13      278.04      400.76     84.17 o 
  -5   6  13      110.14       66.75     91.90 o 
  -4   6  13        2.81      -43.00     28.67 o 
  -3   6  13     1223.84     1194.36    171.98 o 
  -2   6  13      690.76      871.63    128.08 o 
  -1   6  13      497.03      641.45     98.28 o 
   0   6  13       51.18       71.90     25.62 o 
   1   6  13        3.10       22.34     27.81 o 
   2   6  13       14.32      -39.94     26.63 o 
   3   6  13      236.57      249.29     88.45 o 
   4   6  13        2.61      -25.75     44.94 o 
   5   6  13        7.75      -34.21     42.67 o 
   6   6  13        1.40      -33.86     25.57 o 
   7   6  13        1.17       -2.12     50.54 o 
  -9   7  13        9.18        9.16     31.55 o 
  -8   7  13        1.70       -7.07     41.03 o 
  -7   7  13       13.47       12.35     31.16 o 
  -6   7  13       55.38       56.77     25.19 o 
  -5   7  13       26.32       23.04     33.57 o 
  -4   7  13        1.35      -28.49     20.69 o 
  -3   7  13       51.49       66.30     36.98 o 
  -2   7  13       69.54       85.35     29.13 o 
  -1   7  13      114.05       53.75     25.10 o 
   0   7  13      342.00      389.48     65.03 o 
   1   7  13       30.50       23.38     30.85 o 
   2   7  13       51.91       81.64     55.77 o 
   3   7  13       28.41       22.62     39.85 o 
   4   7  13        0.49      -11.57     25.74 o 
   5   7  13       35.67        6.74     30.92 o 
   6   7  13        4.42      -53.48     46.65 o 
  -8   8  13       45.80      115.37     55.20 o 
  -7   8  13       10.25        0.77     49.03 o 
  -6   8  13        3.36      -23.60     20.67 o 
  -5   8  13       58.52       47.73     43.69 o 
  -4   8  13        0.67      -11.90     21.43 o 
  -3   8  13        0.06      -30.27     20.18 o 
  -2   8  13       87.61       80.48     32.20 o 
  -1   8  13      112.64      210.24     45.92 o 
   0   8  13       14.56       17.62     30.22 o 
   1   8  13      120.08      130.45     45.81 o 
   2   8  13        5.82       22.01     71.13 o 
   3   8  13       12.00      -18.96     33.52 o 
   4   8  13        0.12        1.41     46.28 o 
   5   8  13       27.44      -14.12     72.75 o 
  -7   9  13       18.89      115.64     43.01 o 
  -6   9  13        9.99      -11.08     24.08 o 
  -5   9  13      106.90       80.07     30.98 o 
  -4   9  13       23.65      -32.36     22.16 o 
  -3   9  13        3.98      -34.72     23.14 o 
  -2   9  13        4.72      -16.75     27.03 o 
  -1   9  13      147.32       99.86     53.08 o 
   0   9  13       41.99       36.19     34.05 o 
   1   9  13        1.62      -15.88     30.86 o 
   2   9  13        2.12      -32.82     29.75 o 
   3   9  13       34.27        5.77     45.33 o 
   4   9  13       21.22      -11.85     44.51 o 
  -5  10  13        2.32      -30.25     31.48 o 
  -4  10  13       43.51       58.08     37.96 o 
  -3  10  13      153.37      125.47     70.09 o 
  -2  10  13       11.34      -19.86     32.46 o 
  -1  10  13        4.16       20.52     33.54 o 
   0  10  13       36.20       14.32     40.50 o 
   1  10  13        1.71      -48.31     46.48 o 
   2  10  13        5.10      -57.38     66.42 o 
 -10   0  14      103.45      175.52     73.43 o 
  -8   0  14        8.95       24.89     46.82 o 
  -6   0  14       32.85       92.22     53.98 o 
  -4   0  14       53.12      147.22     61.18 o 
  -2   0  14      690.43      824.14    213.67 o 
   0   0  14       24.25       66.47     43.13 o 
   2   0  14       11.92       15.15     23.42 o 
   4   0  14      235.00      430.73    125.63 o 
   6   0  14      122.60      216.22     84.44 o 
   8   0  14       93.14       75.67     57.03 o 
 -11   1  14       23.06       64.05     38.59 o 
 -10   1  14      129.63      129.90     43.94 o 
  -9   1  14      124.35       41.28     65.00 o 
  -8   1  14      215.56      240.49     60.93 o 
  -7   1  14       17.67       36.51     31.29 o 
  -6   1  14       86.21      117.06     43.63 o 
  -5   1  14       35.53        3.32     32.62 o 
  -4   1  14      211.65      220.18     62.35 o 
  -3   1  14      280.31      301.96     65.74 o 
  -2   1  14      512.44      499.48    136.83 o 
  -1   1  14       30.75       32.80     24.31 o 
   0   1  14        1.30      -25.99     17.33 o 
   1   1  14       95.28       80.94     40.22 o 
   2   1  14      286.28      315.16     55.84 o 
   3   1  14       54.70       53.30     32.48 o 
   4   1  14        1.58       24.19     26.90 o 
   5   1  14      445.07      774.35    150.29 o 
   6   1  14      252.16      284.18     69.67 o 
   7   1  14        4.68       47.67     34.37 o 
   8   1  14       49.82      127.52     46.88 o 
 -10   2  14      132.12       60.89     38.70 o 
  -9   2  14       32.48        6.72     30.11 o 
  -8   2  14       50.95       42.22     32.71 o 
  -7   2  14        1.18      -57.86     38.58 o 
  -6   2  14       79.80       25.45     37.44 o 
  -5   2  14      252.64      255.27     60.67 o 
  -4   2  14       52.18       61.79     26.79 o 
  -3   2  14       14.85        4.06     21.65 o 
  -2   2  14       83.96       56.96     23.74 o 
  -1   2  14       39.70       16.08     23.50 o 
   0   2  14       25.53       -0.86     25.54 o 
   1   2  14        0.01      -25.53     17.02 o 
   2   2  14      471.06      527.62    184.71 o 
   3   2  14      172.30      194.92     50.23 o 
   4   2  14       66.30       25.99     31.66 o 
   5   2  14       19.19       61.12     47.83 o 
   6   2  14       13.39       46.48     46.42 o 
   7   2  14        9.21       11.08     27.77 o 
 -10   3  14        0.94      -11.23     38.88 o 
  -9   3  14       24.16      -17.67     29.04 o 
  -8   3  14        0.94       -6.27     28.70 o 
  -7   3  14        5.86      -18.97     46.04 o 
  -6   3  14      142.86      124.58     40.31 o 
  -5   3  14      665.95      777.91    117.43 o 
  -4   3  14      313.10      294.70     86.17 o 
  -3   3  14       56.16       27.19     39.38 o 
  -2   3  14      471.11      505.92     79.63 o 
  -1   3  14       61.91       62.38     24.81 o 
   0   3  14       60.06       74.79     26.08 o 
   1   3  14       52.20       22.12     30.04 o 
   2   3  14      922.72      961.77    174.17 o 
   3   3  14      536.45      706.66    133.86 o 
   4   3  14       91.96      103.44     48.89 o 
   5   3  14       10.26       29.59     69.93 o 
   6   3  14        3.28      -56.66     37.78 o 
   7   3  14       16.67      -18.92     50.17 o 
 -10   4  14       24.81       49.83     50.78 o 
  -9   4  14       60.93       44.91     51.92 o 
  -8   4  14      153.69      293.42     67.53 o 
  -7   4  14        5.64       47.17     26.12 o 
  -6   4  14       53.39       22.27     25.35 o 
  -5   4  14       25.82       29.55     24.72 o 
  -4   4  14      806.24      899.03    134.80 o 
  -3   4  14       99.95      106.23     35.39 o 
  -2   4  14      187.99      283.74     83.03 o 
  -1   4  14      112.88      121.37     32.40 o 
   0   4  14       26.45        6.37     28.08 o 
   1   4  14      468.08      597.91     93.80 o 
   2   4  14      212.20      181.52     54.63 o 
   3   4  14      617.64      826.51    153.17 o 
   4   4  14      432.58      526.28    106.65 o 
   5   4  14        0.01       36.20     34.45 o 
   6   4  14        5.90        0.87     43.17 o 
   7   4  14      104.74       81.76     62.57 o 
  -9   5  14       55.72       62.04     33.60 o 
  -8   5  14        1.35        5.28     28.75 o 
  -7   5  14        8.80      -26.21     25.68 o 
  -6   5  14        4.73        4.17     24.93 o 
  -5   5  14       47.20       35.81     25.81 o 
  -4   5  14      106.87       92.11     42.70 o 
  -3   5  14       65.02       32.55     25.32 o 
  -2   5  14       21.06        2.53     22.63 o 
  -1   5  14      102.04      143.41     34.28 o 
   0   5  14      136.18      121.17     31.59 o 
   1   5  14       65.12       55.59     25.12 o 
   2   5  14       78.97       17.14     28.56 o 
   3   5  14       65.21       28.38     61.45 o 
   4   5  14        1.25      -27.29     25.40 o 
   5   5  14       29.19       96.57     39.67 o 
   6   5  14       53.59       23.90     55.46 o 
  -9   6  14       17.29       22.48     47.10 o 
  -8   6  14        8.68        5.32     45.50 o 
  -7   6  14      161.63      199.66     54.57 o 
  -6   6  14      399.58      574.50    116.08 o 
  -5   6  14       38.00        4.03     48.85 o 
  -4   6  14      189.59      133.08     35.02 o 
  -3   6  14      163.95      176.36     39.37 o 
  -2   6  14        2.13        6.67     22.47 o 
  -1   6  14       41.77        9.71     23.25 o 
   0   6  14        0.02      -15.00     23.80 o 
   1   6  14        2.54      -35.16     25.60 o 
   2   6  14      204.91      181.39     49.59 o 
   3   6  14      204.43      281.74     68.85 o 
   4   6  14      121.27       64.04     54.14 o 
   5   6  14      101.71      143.04     72.72 o 
   6   6  14        3.30      -21.54     27.85 o 
  -8   7  14        0.26      -21.15     81.29 o 
  -7   7  14       19.76       38.47     34.68 o 
  -6   7  14        1.10       -5.77     31.36 o 
  -5   7  14       23.98       37.96     25.48 o 
  -4   7  14       21.74        2.12     32.08 o 
  -3   7  14       45.98        6.48     33.17 o 
  -2   7  14       59.17       21.60     33.41 o 
  -1   7  14      119.59       99.72     30.95 o 
   0   7  14        0.05       -4.87     21.40 o 
   1   7  14        6.44        5.73     48.69 o 
   2   7  14       66.76       51.46     53.12 o 
   3   7  14        2.26      -63.68     42.45 o 
   4   7  14       18.53       -9.17     76.57 o 
   5   7  14       37.53       -5.15     33.07 o 
  -7   8  14       14.42       14.96     33.62 o 
  -6   8  14        4.86      -27.70     21.88 o 
  -5   8  14       25.10       16.42     23.51 o 
  -4   8  14        8.68       15.25     25.79 o 
  -3   8  14       18.45      -17.34     22.16 o 
  -2   8  14       73.44       59.68     27.46 o 
  -1   8  14       42.23        5.61     25.44 o 
   0   8  14      127.85      134.42     46.81 o 
   1   8  14      206.66      239.72     80.82 o 
   2   8  14       27.33       28.34     34.16 o 
   3   8  14        8.96      -43.87     29.25 o 
   4   8  14        3.20      -21.30     52.00 o 
  -6   9  14       22.26        6.57     26.63 o 
  -5   9  14       14.18       22.47     27.79 o 
  -4   9  14       23.45      -20.98     23.10 o 
  -3   9  14       33.37       -1.06     35.57 o 
  -2   9  14        7.61      -21.94     31.08 o 
  -1   9  14       50.27       49.93     37.98 o 
   0   9  14       23.47       57.64     47.59 o 
   1   9  14      157.02      186.01     55.99 o 
   2   9  14       14.75      -11.67     35.45 o 
   3   9  14        8.72      -67.56     86.36 o 
  -3  10  14        5.53      -45.99     30.66 o 
  -2  10  14        3.90      -13.50     32.53 o 
  -1  10  14        4.84      -29.66     49.94 o 
   0  10  14        4.73       -0.32     35.20 o 
  -9   0  15      560.05      775.85    208.29 o 
  -7   0  15      648.03      975.16    255.14 o 
  -5   0  15      298.40      278.72     93.08 o 
  -3   0  15      588.31      560.98    154.70 o 
  -1   0  15       16.16       43.65     42.97 o 
   1   0  15      380.38      495.24    140.06 o 
   3   0  15       13.44       -8.00     39.25 o 
   5   0  15        0.46        7.84     44.79 o 
   7   0  15      278.93      235.59     94.16 o 
 -10   1  15        8.59       19.23     32.62 o 
  -9   1  15        6.49        3.88     32.66 o 
  -8   1  15      207.23      139.25     62.84 o 
  -7   1  15       17.70      -19.86     30.92 o 
  -6   1  15      559.74      443.05     91.62 o 
  -5   1  15      169.05      104.66     62.37 o 
  -4   1  15      331.73      388.39     81.79 o 
  -3   1  15        0.28       18.24     29.24 o 
  -2   1  15       59.43       68.44     44.88 o 
  -1   1  15      305.66      351.99    109.96 o 
   0   1  15      263.96      281.19    113.41 o 
   1   1  15        2.26      -27.26     18.17 o 
   2   1  15      167.24      215.07     43.53 o 
   3   1  15      263.13      478.02     97.53 o 
   4   1  15       89.80      109.14     66.07 o 
   5   1  15      242.59      348.04    112.77 o 
   6   1  15        1.08       -3.17     46.11 o 
   7   1  15        1.70       21.88     33.08 o 
 -10   2  15       57.97       65.72     35.03 o 
  -9   2  15       17.99       15.14     32.05 o 
  -8   2  15       55.81       68.72     36.40 o 
  -7   2  15       11.80      -21.37     33.76 o 
  -6   2  15       83.35       18.09     34.69 o 
  -5   2  15        4.41      -16.13     30.45 o 
  -4   2  15       80.03       13.71     31.18 o 
  -3   2  15       61.81       55.74     32.00 o 
  -2   2  15      454.19      674.67    125.98 o 
  -1   2  15      162.47      158.35     35.74 o 
   0   2  15      804.78      943.60    139.49 o 
   1   2  15       66.50       -7.17     21.06 o 
   2   2  15      691.97      857.66    128.60 o 
   3   2  15      427.66      589.05    185.23 o 
   4   2  15      695.71     1172.29    216.28 o 
   5   2  15        5.66       15.49     36.32 o 
   6   2  15        3.36      -11.41     48.63 o 
   7   2  15       43.34      102.00     67.52 o 
 -10   3  15       33.32       57.28     55.83 o 
  -9   3  15       25.25       16.40     31.58 o 
  -8   3  15        0.30      -24.01     29.27 o 
  -7   3  15        3.09       15.65     43.93 o 
  -6   3  15        0.97       -8.02     32.61 o 
  -5   3  15      618.00      685.71    130.45 o 
  -4   3  15       60.55       23.51     24.56 o 
  -3   3  15       17.68        4.57     22.51 o 
  -2   3  15      208.11      215.24     43.33 o 
  -1   3  15       18.16        7.69     21.65 o 
   0   3  15       33.44       11.77     21.34 o 
   1   3  15      141.39      138.64     34.24 o 
   2   3  15      336.46      330.35     73.86 o 
   3   3  15       14.72       20.04     28.46 o 
   4   3  15       69.26      103.26     50.43 o 
   5   3  15       18.00       38.05     69.37 o 
   6   3  15       12.98      -11.85     76.73 o 
  -9   4  15       34.73       59.21     52.78 o 
  -8   4  15       37.51       56.48     53.15 o 
  -7   4  15       73.13       -0.77     51.72 o 
  -6   4  15       81.70       23.29     25.09 o 
  -5   4  15        5.33      -31.92     21.28 o 
  -4   4  15      238.75      230.54     49.88 o 
  -3   4  15       91.55       74.66     27.72 o 
  -2   4  15      196.24      160.26     39.17 o 
  -1   4  15      102.38       70.28     26.27 o 
   0   4  15      796.43     1065.05    156.06 o 
   1   4  15       42.29        8.36     22.16 o 
   2   4  15        3.23      -34.57     23.05 o 
   3   4  15        0.24       29.64     33.39 o 
   4   4  15       14.31      -19.43     30.09 o 
   5   4  15       57.30      107.84     44.96 o 
   6   4  15       64.09       70.54     76.35 o 
  -9   5  15        9.46      109.75     58.35 o 
  -8   5  15      160.37      186.57     53.48 o 
  -7   5  15       39.15       42.72     33.73 o 
  -6   5  15        1.41      -40.30     49.23 o 
  -5   5  15       20.43        3.24     41.25 o 
  -4   5  15        2.60      -19.63     22.87 o 
  -3   5  15      160.84      177.36     39.45 o 
  -2   5  15        6.76        3.08     22.77 o 
  -1   5  15      150.08      110.50     33.96 o 
   0   5  15       18.79        9.15     24.39 o 
   1   5  15       14.09       -4.74     20.84 o 
   2   5  15       51.89        8.57     30.16 o 
   3   5  15       30.35        5.14     29.12 o 
   4   5  15       13.89      -10.99     38.50 o 
   5   5  15       54.66      104.89     45.38 o 
   6   5  15        0.10      -69.61     46.45 o 
  -8   6  15        2.35      -23.13     30.39 o 
  -7   6  15        0.74        8.22     34.03 o 
  -6   6  15       57.36       48.58     34.18 o 
  -5   6  15        0.25      -27.40     40.58 o 
  -4   6  15        0.82      -31.49     21.00 o 
  -3   6  15       50.45       23.81     24.42 o 
  -2   6  15       14.89      -15.29     22.65 o 
  -1   6  15       21.95      -17.87     22.59 o 
   0   6  15        6.49      -11.92     27.90 o 
   1   6  15        0.59        0.87     22.94 o 
   2   6  15       22.57       -1.93     30.31 o 
   3   6  15        0.44      -26.40     39.62 o 
   4   6  15       64.93      -14.58     50.88 o 
   5   6  15        6.95        3.01     50.45 o 
  -7   7  15       14.52       27.52     48.02 o 
  -6   7  15        5.25       -4.23     23.53 o 
  -5   7  15        8.19      -28.80     35.19 o 
  -4   7  15      139.04      155.08     50.48 o 
  -3   7  15      325.78      495.58    103.17 o 
  -2   7  15       89.86       67.54     51.71 o 
  -1   7  15       29.48      -14.06     22.74 o 
   0   7  15       24.10       12.23     22.63 o 
   1   7  15      136.71       95.76     32.22 o 
   2   7  15       43.04       91.30     62.23 o 
   3   7  15        0.98      -41.77     48.91 o 
   4   7  15       43.13      -15.23     50.63 o 
  -6   8  15       55.65       45.43     48.39 o 
  -5   8  15      129.70      116.21     34.48 o 
  -4   8  15        0.58       -8.61     23.85 o 
  -3   8  15       11.82      -20.66     23.31 o 
  -2   8  15        0.05      -41.10     27.74 o 
  -1   8  15       29.29       15.22     26.23 o 
   0   8  15        6.10      -35.66     29.93 o 
   1   8  15       18.87      -34.36     22.90 o 
   2   8  15       25.70       -9.31     56.74 o 
   3   8  15        5.45      -18.98     33.57 o 
  -5   9  15        7.71       27.48     27.87 o 
  -4   9  15        3.86        8.10     26.07 o 
  -3   9  15       20.58        5.67     25.65 o 
  -2   9  15       14.26       23.94     33.99 o 
  -1   9  15        0.65       -9.40     32.62 o 
   0   9  15        0.58      -28.73     32.02 o 
   1   9  15       41.26       62.73     41.54 o 
 -10   0  16        0.01       31.68     49.95 o 
  -8   0  16        0.01      -62.80     41.87 o 
  -6   0  16       93.70       36.57     52.91 o 
  -4   0  16      682.77      511.05    145.01 o 
  -2   0  16      100.32       98.47     53.31 o 
   0   0  16      539.62      772.53    206.84 o 
   2   0  16      200.77      354.22    110.28 o 
   4   0  16      100.24      108.58     74.53 o 
 -10   1  16        3.90        0.35     32.53 o 
  -9   1  16       65.56       24.96     47.05 o 
  -8   1  16        6.24      -58.53     39.02 o 
  -7   1  16        6.63      -31.22     34.22 o 
  -6   1  16        1.69      -18.79     32.43 o 
  -5   1  16      354.59      326.31     73.64 o 
  -4   1  16        6.77      -39.26     29.12 o 
  -3   1  16       65.31       63.25     34.48 o 
  -2   1  16      220.14      117.08     55.61 o 
  -1   1  16      164.77       92.58     35.29 o 
   0   1  16       70.83       21.33     28.71 o 
   1   1  16       12.85       19.64     29.41 o 
   2   1  16      126.12      137.03     47.34 o 
   3   1  16       33.41       43.47     34.55 o 
   4   1  16       72.03       93.50     41.33 o 
   5   1  16       64.57      104.91     49.51 o 
   6   1  16       38.02       21.50     54.41 o 
  -9   2  16        4.43      -45.47     31.25 o 
  -8   2  16       45.19        9.29     34.07 o 
  -7   2  16       11.34      -15.15     50.51 o 
  -6   2  16        2.22      -26.27     40.38 o 
  -5   2  16      112.20       86.25     39.20 o 
  -4   2  16      313.87      407.89     86.31 o 
  -3   2  16      483.82      563.18    109.51 o 
  -2   2  16       82.67       53.45     32.27 o 
  -1   2  16      478.43      539.30    106.11 o 
   0   2  16      370.12      275.79     63.32 o 
   1   2  16       30.46       24.48     30.80 o 
   2   2  16       35.72        1.23     26.97 o 
   3   2  16       15.42        0.59     26.66 o 
   4   2  16        1.56       41.63     38.96 o 
   5   2  16      163.77      294.08     85.37 o 
   6   2  16       10.30       33.33     44.94 o 
  -9   3  16       22.56       -5.21     31.02 o 
  -8   3  16        2.19      -37.10     31.66 o 
  -7   3  16      143.37      252.49     63.51 o 
  -6   3  16       25.93      -46.93     31.97 o 
  -5   3  16       16.19      -21.55     32.87 o 
  -4   3  16       44.78      -38.81     49.68 o 
  -3   3  16      106.47       27.11     31.56 o 
  -2   3  16      805.09     1056.98    192.86 o 
  -1   3  16      143.12      159.79     37.40 o 
   0   3  16       58.23       20.07     22.96 o 
   1   3  16       59.67       36.72     26.67 o 
   2   3  16       13.39        9.03     23.72 o 
   3   3  16        4.50      -42.26     28.18 o 
   4   3  16       49.63       74.67     39.50 o 
   5   3  16       23.38       52.24     42.08 o 
   6   3  16        0.98      -58.17     40.53 o 
  -9   4  16       38.55        2.06     46.32 o 
  -8   4  16       19.05      -46.64     40.30 o 
  -7   4  16       85.81       36.32     72.49 o 
  -6   4  16      184.53       89.10     42.44 o 
  -5   4  16        1.71      -41.94     27.96 o 
  -4   4  16      222.11      203.17     54.65 o 
  -3   4  16      311.59      259.38     51.25 o 
  -2   4  16       90.61       89.77     54.99 o 
  -1   4  16      195.02      130.14     34.58 o 
   0   4  16      191.65      161.20     64.15 o 
   1   4  16      153.40      228.39     46.08 o 
   2   4  16       10.94        7.91     24.49 o 
   3   4  16        8.76        0.29     46.93 o 
   4   4  16       35.34       23.71     35.43 o 
   5   4  16       43.53      -14.08     37.64 o 
  -8   5  16        1.48      -60.08     40.05 o 
  -7   5  16       17.81       40.76     52.72 o 
  -6   5  16      156.14      106.48     76.30 o 
  -5   5  16       71.31       58.95     29.10 o 
  -4   5  16      172.33       82.78     68.28 o 
  -3   5  16       65.40      111.99     33.15 o 
  -2   5  16        2.06       -4.42     23.11 o 
  -1   5  16       16.03      -15.05     24.67 o 
   0   5  16      108.67       89.88     32.15 o 
   1   5  16        9.45       23.07     26.32 o 
   2   5  16      127.91       91.00     32.21 o 
   3   5  16       77.70       44.05     37.50 o 
   4   5  16       39.35        3.12     34.94 o 
   5   5  16       46.91       74.14     47.26 o 
  -8   6  16        7.63       49.71     54.69 o 
  -7   6  16       29.67       87.41     41.45 o 
  -6   6  16       80.84       59.89     69.77 o 
  -5   6  16        4.49      -19.89     31.37 o 
  -4   6  16       11.39      -26.64     28.53 o 
  -3   6  16        5.59      -16.13     24.83 o 
  -2   6  16        0.53      -21.82     24.27 o 
  -1   6  16      195.74      191.57     42.96 o 
   0   6  16        0.72      -13.03     22.63 o 
   1   6  16      100.95      141.86     37.25 o 
   2   6  16        3.79      -21.12     32.81 o 
   3   6  16       68.83        0.77     35.77 o 
   4   6  16       84.84       21.41     56.51 o 
  -7   7  16       21.65       65.76     37.69 o 
  -6   7  16       42.52       75.99     30.41 o 
  -5   7  16        1.90      -23.05     32.44 o 
  -4   7  16       94.73      119.38     64.10 o 
  -3   7  16       51.11       93.40     43.12 o 
  -2   7  16       16.94       16.99     35.94 o 
  -1   7  16       47.91       53.63     28.29 o 
   0   7  16       10.41      -20.06     24.30 o 
   1   7  16      112.72      126.70     36.25 o 
   2   7  16       44.14      -40.88     44.79 o 
   3   7  16       91.20       41.22     56.91 o 
  -5   8  16        0.78        3.78     28.07 o 
  -4   8  16       90.04       84.97     38.17 o 
  -3   8  16        0.01      -33.13     22.09 o 
  -2   8  16        0.01      -14.38     26.52 o 
  -1   8  16       45.40        9.31     31.04 o 
   0   8  16        1.57      -32.66     30.69 o 
   1   8  16       22.35      -10.70     25.23 o 
   2   8  16        3.83      -19.66     46.96 o 
  -2   9  16       46.95       40.97     38.14 o 
  -9   0  17       12.39      -20.92     49.95 o 
  -7   0  17       80.71       45.52     59.15 o 
  -5   0  17      900.70     1151.58    297.50 o 
  -3   0  17      371.49      512.65    145.84 o 
  -1   0  17      516.11      410.40    122.46 o 
   1   0  17      370.05      319.86    104.38 o 
   3   0  17      964.05     1884.48    479.03 o 
   5   0  17       14.70      -16.55     71.43 o 
  -9   1  17       41.86      -20.32     33.45 o 
  -8   1  17       37.72      -31.84     34.43 o 
  -7   1  17       24.15      -35.67     35.31 o 
  -6   1  17        1.81      -45.76     30.51 o 
  -5   1  17       82.40      -18.07     31.38 o 
  -4   1  17      122.46      125.36     45.88 o 
  -3   1  17       88.58      -10.37     74.49 o 
  -2   1  17       81.27       24.04     43.62 o 
  -1   1  17       85.18       49.11     33.10 o 
   0   1  17        7.37      -40.79     27.19 o 
   1   1  17       42.53       18.49     33.33 o 
   2   1  17      337.94      417.97     90.94 o 
   3   1  17      131.52      210.45     59.64 o 
   4   1  17      256.83      455.69    103.64 o 
   5   1  17       90.46      129.44     85.18 o 
  -9   2  17       15.81      -49.67     33.11 o 
  -8   2  17       10.22      -24.69     35.02 o 
  -7   2  17       96.51       43.57     63.71 o 
  -6   2  17        0.99       -8.72     58.72 o 
  -5   2  17       54.94       -9.53     33.30 o 
  -4   2  17        2.30      -31.72     32.11 o 
  -3   2  17      375.72      288.53    216.54 o 
  -2   2  17        7.02       -4.68     59.86 o 
  -1   2  17       18.08      -19.44     26.43 o 
   0   2  17      434.48      398.87     84.06 o 
   1   2  17      558.00      680.30    131.92 o 
   2   2  17      412.83      594.52    118.98 o 
   3   2  17       26.11       66.45     40.71 o 
   4   2  17       21.92       -6.61     51.43 o 
   5   2  17       42.35       54.96     45.83 o 
  -8   3  17       85.85       82.29     42.77 o 
  -7   3  17      140.09       95.97     45.64 o 
  -6   3  17        6.05      -20.04     32.61 o 
  -5   3  17       52.68       -2.90     33.23 o 
  -4   3  17        0.22      -37.84     45.80 o 
  -3   3  17       34.48      -34.22     29.13 o 
  -2   3  17      116.99       95.78     52.26 o 
  -1   3  17       33.48        6.69     30.08 o 
   0   3  17       22.93       15.83     30.00 o 
   1   3  17        0.34      -36.19     27.75 o 
   2   3  17        0.67      -34.54     23.86 o 
   3   3  17      128.59      163.35     44.23 o 
   4   3  17       10.81       26.01     51.92 o 
   5   3  17       23.87       72.35     62.92 o 
  -8   4  17       20.24      -13.41     48.20 o 
  -7   4  17       46.85      -33.65     33.72 o 
  -6   4  17        1.33        6.27     49.93 o 
  -5   4  17        5.19      -12.99     37.07 o 
  -4   4  17       97.29       77.35     60.31 o 
  -3   4  17      112.30       64.31     34.59 o 
  -2   4  17       43.44       19.95     31.08 o 
  -1   4  17        2.61      -33.71     22.47 o 
   0   4  17       75.22       55.95     27.92 o 
   1   4  17        3.32       -6.98     22.55 o 
   2   4  17       22.75       31.73     28.66 o 
   3   4  17      105.45       62.56     69.63 o 
   4   4  17       35.93       29.25     52.89 o 
  -7   5  17        0.01      -47.47     42.27 o 
  -6   5  17        3.36        4.12     51.03 o 
  -5   5  17        0.72      -46.73     31.16 o 
  -4   5  17       14.73      -30.10     30.76 o 
  -3   5  17        1.11      -21.72     26.67 o 
  -2   5  17       24.91      -21.21     30.74 o 
  -1   5  17        6.19      -34.87     23.25 o 
   0   5  17      110.55      111.20     34.44 o 
   1   5  17        2.30      -34.13     24.10 o 
   2   5  17        0.44      -21.51     25.89 o 
   3   5  17        6.19      -11.28     34.71 o 
   4   5  17       29.15       48.20     45.04 o 
  -7   6  17       29.87      -35.22     46.91 o 
  -6   6  17       10.59        8.06     57.12 o 
  -5   6  17        2.39      -31.05     32.54 o 
  -4   6  17       22.25      -36.60     31.44 o 
  -3   6  17        4.09      -33.50     25.14 o 
  -2   6  17       52.75       18.80     35.93 o 
  -1   6  17       23.75       -5.11     25.57 o 
   0   6  17       21.09        1.68     25.37 o 
   1   6  17       18.21       -9.16     26.73 o 
   2   6  17       71.86      107.87     35.77 o 
   3   6  17        9.16      -14.24     61.74 o 
  -5   7  17       38.27        7.33     32.72 o 
  -4   7  17        3.43       -0.53     38.30 o 
  -3   7  17       26.83       -9.23     36.45 o 
  -2   7  17       25.22        3.04     49.82 o 
  -1   7  17        7.01      -30.69     28.58 o 
   0   7  17       31.26       20.62     28.60 o 
   1   7  17       61.88       13.92     29.27 o 
   2   7  17        1.30      146.14    222.44 o 
  -3   8  17        2.31      -26.83     26.35 o 
  -2   8  17        6.48       -3.51     37.74 o 
  -1   8  17       95.82       91.33     64.26 o 
  -8   0  18       49.67       12.43     51.95 o 
  -6   0  18        5.44      -38.11     50.73 o 
  -4   0  18       67.45       14.00     51.00 o 
  -2   0  18        9.58      -50.42     39.25 o 
   0   0  18      124.12      208.34     80.07 o 
   2   0  18       11.20        1.08     53.98 o 
   4   0  18       60.07      178.47     92.25 o 
  -8   1  18        0.12      -10.65     35.41 o 
  -7   1  18       12.61      -18.67     36.10 o 
  -6   1  18        5.91      -39.03     38.42 o 
  -5   1  18        8.19      -15.06     33.58 o 
  -4   1  18      116.08       73.29     39.73 o 
  -3   1  18       21.47      -36.57     31.36 o 
  -2   1  18        2.30      -24.13     43.21 o 
  -1   1  18        0.16      -19.94     31.64 o 
   0   1  18      400.55      538.85    109.92 o 
   1   1  18       22.67       -5.44     32.70 o 
   2   1  18      193.95      316.55     81.36 o 
   3   1  18       32.14      114.54     50.35 o 
   4   1  18        0.01      -19.85     51.54 o 
  -8   2  18        8.05      -56.54     37.70 o 
  -7   2  18       19.94        1.94     43.90 o 
  -6   2  18       49.71      -15.56     35.66 o 
  -5   2  18        0.08      -47.47     31.65 o 
  -4   2  18        6.92       23.23     34.51 o 
  -3   2  18      289.16      384.54     84.05 o 
  -2   2  18      213.40      209.93     67.55 o 
  -1   2  18       67.45       40.22     36.34 o 
   0   2  18       16.30       19.94     34.94 o 
   1   2  18      114.58       46.09     39.71 o 
   2   2  18        2.56      -49.02     84.18 o 
   3   2  18       26.43       49.37     43.40 o 
   4   2  18       13.40       24.20     46.64 o 
  -8   3  18       33.44      -38.58     35.97 o 
  -7   3  18       58.14        6.84     35.50 o 
  -6   3  18        4.04      -49.53     33.02 o 
  -5   3  18       45.45      -17.48     50.62 o 
  -4   3  18      126.08       85.03     64.61 o 
  -3   3  18       15.37      -43.93     29.29 o 
  -2   3  18       15.19       19.17     32.57 o 
  -1   3  18       37.82      -26.06     28.39 o 
   0   3  18       60.77      114.15     42.03 o 
   1   3  18        0.61      -31.96     31.37 o 
   2   3  18       99.49      112.53     57.61 o 
   3   3  18       55.24      112.57     48.99 o 
   4   3  18        9.29       79.51     50.08 o 
  -7   4  18        1.03        3.25     37.58 o 
  -6   4  18       46.62       43.62     39.28 o 
  -5   4  18        0.04      -50.20     33.47 o 
  -4   4  18        8.00       -6.21     35.93 o 
  -3   4  18       26.45       21.29     35.47 o 
  -2   4  18       23.69        1.09     32.41 o 
  -1   4  18       87.59       48.93     36.66 o 
   0   4  18       81.59       29.97     33.21 o 
   1   4  18      370.06      631.30    123.82 o 
   2   4  18        1.58       13.96     35.20 o 
   3   4  18      158.72      159.80     48.43 o 
  -6   5  18        1.08      -64.42     42.94 o 
  -5   5  18       12.53      -30.42     33.02 o 
  -4   5  18        6.19      -41.30     34.92 o 
  -3   5  18       17.34        4.53     32.32 o 
  -2   5  18        2.27      -39.09     32.23 o 
  -1   5  18        0.00      -17.85     32.66 o 
   0   5  18        1.32      -37.98     25.32 o 
   1   5  18       31.94        1.86     31.79 o 
   2   5  18       87.32      145.71     41.44 o 
  -5   6  18       18.42      -57.43     50.27 o 
  -4   6  18        0.88       13.07     59.37 o 
  -3   6  18        6.64      -14.95     28.17 o 
  -2   6  18       33.16      -32.75     25.93 o 
  -1   6  18        6.13      -36.87     24.58 o 
   0   6  18       15.63      -30.42     24.28 o 
   1   6  18        3.29        1.82     53.48 o 
  -3   7  18        0.00      -43.24     35.11 o 
  -2   7  18        3.61      -46.28     30.85 o 
  -1   7  18       63.87       59.39     33.78 o 
  -7   0  19      105.61       97.24     66.69 o 
  -5   0  19       88.19      -74.57     49.71 o 
  -3   0  19      117.85       23.44     54.57 o 
  -1   0  19       57.48       41.71     49.22 o 
   1   0  19      155.06      183.52     79.55 o 
   3   0  19       14.62       84.28     74.90 o 
  -7   1  19       60.03       47.20     45.61 o 
  -6   1  19        0.45      -51.46     34.30 o 
  -5   1  19       33.59       -8.64     36.95 o 
  -4   1  19       44.72       -0.06     35.41 o 
  -3   1  19       87.90       34.73     37.75 o 
  -2   1  19       43.91      -21.42     33.47 o 
  -1   1  19        0.95      -19.68     29.27 o 
   0   1  19        1.75      -40.61     30.12 o 
   1   1  19       10.64       -5.51     33.76 o 
   2   1  19        1.09       39.08     57.32 o 
   3   1  19       86.41      206.06     65.70 o 
  -7   2  19       19.24        1.37     69.91 o 
  -6   2  19        3.10      -40.61     37.33 o 
  -5   2  19       81.57        6.00     63.14 o 
  -4   2  19       90.43      -26.11     34.92 o 
  -3   2  19       27.84        6.05     32.24 o 
  -2   2  19       16.45       72.56     40.44 o 
  -1   2  19        7.30      -16.01     31.59 o 
   0   2  19      168.63      238.87     70.36 o 
   1   2  19        0.02       -9.64     33.74 o 
   2   2  19        0.28       -7.92     43.59 o 
   3   2  19       77.62       32.78     86.50 o 
  -7   3  19       21.75      -23.06     39.84 o 
  -6   3  19        2.53      -51.77     34.97 o 
  -5   3  19        2.67      -28.26     37.24 o 
  -4   3  19        4.32      -76.91     60.29 o 
  -3   3  19        2.06      -44.80     29.86 o 
  -2   3  19        2.92        6.80     35.17 o 
  -1   3  19        0.19       -0.69     46.85 o 
   0   3  19       58.00        7.00     34.34 o 
   1   3  19       72.81       69.16     41.53 o 
   2   3  19      109.41      153.13     56.00 o 
  -6   4  19       26.19      -27.17     40.59 o 
  -5   4  19        5.30      -55.11     36.74 o 
  -4   4  19        0.29      -44.78     29.85 o 
  -3   4  19        6.63      -48.21     32.14 o 
  -2   4  19       13.60      -46.46     31.22 o 
  -1   4  19       15.91      -43.48     34.25 o 
   0   4  19       45.26       66.62     41.20 o 
   1   4  19       17.97      -14.53     35.96 o 
   2   4  19        4.99       30.93     42.90 o 
  -5   5  19       21.13       -3.14     39.45 o 
  -4   5  19       32.34      -35.32     34.63 o 
  -3   5  19        0.01      -43.86     29.24 o 
  -2   5  19        0.18      -12.20     31.74 o 
  -1   5  19        0.05        2.04     32.97 o 
   0   5  19        0.33       -0.14     40.40 o 
   1   5  19        2.10       31.02     64.26 o 
  -2   6  19        2.42      -84.64     71.75 o 
  -6   0  20       83.39      -51.77     53.37 o 
  -4   0  20      148.57      135.99     73.24 o 
  -2   0  20        7.60      -32.39     47.19 o 
   0   0  20       59.90       50.54     57.06 o 
   2   0  20       44.30      171.80     84.04 o 
  -6   1  20       31.09      -24.69     39.43 o 
  -5   1  20       78.12        9.26     41.76 o 
  -4   1  20        0.17      -40.46     35.49 o 
  -3   1  20       12.68      -29.80     37.56 o 
  -2   1  20       59.60       50.50     41.45 o 
  -1   1  20       27.09      -24.22     35.86 o 
   0   1  20        0.42       31.22     44.91 o 
   1   1  20       15.48       -5.99     40.48 o 
  -5   2  20        0.65      -42.15     38.87 o 
  -4   2  20       11.64      -53.59     36.69 o 
  -3   2  20       20.98      -44.94     66.52 o 
  -2   2  20       13.73      -36.25     45.60 o 
  -1   2  20        0.55        1.43     35.12 o 
   0   2  20      238.07      400.79    165.49 o 
   1   2  20        3.52      -54.96     36.64 o 
  -5   3  20       26.25      -40.27     37.44 o 
  -4   3  20        9.26      -77.59     62.31 o 
  -3   3  20       12.12      -18.91     36.69 o 
  -2   3  20        8.86      -47.68     31.79 o 
  -1   3  20       50.63      -31.88     37.35 o 
   0   3  20        0.09      -29.99     37.34 o 
  -4   4  20       52.73       21.92     56.22 o 
  -3   4  20        0.02        2.72     35.85 o 
  -2   4  20        0.40      -50.07     33.38 o 
  -1   4  20       14.32      -33.66     42.28 o 
  -3   0  21       59.60       45.59     57.98 o 
  -1   0  21        6.41       13.29     55.74 o 
  -3   1  21       21.71        2.70     41.76 o 
  -2   1  21        8.03      -52.46     34.97 o 
  -1   1  21       40.64       12.46     39.39 o 
                                                 
